# Supplementary material for: Olindias deigo sp. nov., a new species (Hydrozoa, Trachylinae, Limnomedusae) from the Ryukyu Archipelago, southern Japan
Source: Zookeys. 2019 Dec 31;900:1–21. doi: 10.3897/zookeys.900.38850 (PMC6946721; doi:10.3897/zookeys.900.38850)
Supplement: XML Treatment for Olindias deigo [file zookeys.900.38850-treatment1.xml]

<!DOCTYPE tp:taxon-treatment
  PUBLIC "-//TaxonX//DTD Taxonomic Treatment Publishing DTD v0 20100105//EN" "tax-treatment-NSO.dtd">
<tp:taxon-treatment xmlns:tp="http://www.plazi.org/taxpub"><tp:treatment-meta><kwd-group><label>Taxon classification</label><kwd><named-content xmlns:xlink="http://www.w3.org/1999/xlink" content-type="kingdom">Animalia</named-content></kwd><kwd><named-content xmlns:xlink="http://www.w3.org/1999/xlink" content-type="order">Limnomedusae</named-content></kwd><kwd><named-content xmlns:xlink="http://www.w3.org/1999/xlink" content-type="family">Olindiidae</named-content></kwd></kwd-group><mixed-citation publication-type="journal"><person-group><name><surname>Toshino</surname><given-names>Sho</given-names></name><name><surname>Tanimoto</surname><given-names>Miyako</given-names></name><name><surname>Minemizu</surname><given-names>Ryo</given-names></name></person-group><article-title><italic><tp:taxon-name><tp:taxon-name-part taxon-name-part-type="genus" reg="Olindias">Olindias</tp:taxon-name-part> <tp:taxon-name-part taxon-name-part-type="species" reg="deigo">deigo</tp:taxon-name-part></tp:taxon-name></italic> sp. nov., a new species (<tp:taxon-name><tp:taxon-name-part taxon-name-part-type="class">Hydrozoa</tp:taxon-name-part></tp:taxon-name>, <tp:taxon-name><tp:taxon-name-part taxon-name-part-type="subclass">Trachylinae</tp:taxon-name-part></tp:taxon-name>, <tp:taxon-name><tp:taxon-name-part taxon-name-part-type="order">Limnomedusae</tp:taxon-name-part></tp:taxon-name>) from the Ryukyu Archipelago, southern Japan</article-title><source>Zookeys</source><day>31</day><month>12</month><year>2019</year><volume>900</volume><fpage>1</fpage><lpage>21</lpage><pub-id pub-id-type="doi">10.3897/zookeys.900.38850</pub-id></mixed-citation></tp:treatment-meta><tp:nomenclature><tp:taxon-name><object-id xmlns:xlink="http://www.w3.org/1999/xlink" content-type="arpha" xlink:type="simple">FA358507-CCDE-5E71-A8F9-7FEA4BDFB13F</object-id>
              <tp:taxon-name-part taxon-name-part-type="genus" reg="Olindias">Olindias</tp:taxon-name-part>
              <tp:taxon-name-part taxon-name-part-type="species" reg="deigo">deigo</tp:taxon-name-part>
              <object-id xmlns:xlink="http://www.w3.org/1999/xlink" content-type="zoobank" xlink:type="simple">http://zoobank.org/84DCB028-70AE-4625-93F0-0A6BFB404933</object-id>
            </tp:taxon-name><tp:taxon-status xmlns:xlink="http://www.w3.org/1999/xlink" xlink:type="simple">sp. nov.</tp:taxon-status><xref ref-type="fig" rid="F3">Figs 3</xref><xref ref-type="fig" rid="F4">, 4</xref><xref ref-type="fig" rid="F5">, 5</xref><xref ref-type="fig" rid="F6">, 6</xref><xref ref-type="fig" rid="F7">, 7</xref><xref ref-type="fig" rid="F8">, 8</xref><xref ref-type="fig" rid="F9">, 9</xref><xref ref-type="fig" rid="F10">, 10</xref></tp:nomenclature><tp:treatment-sec sec-type="New Japanese name" id="SECID0E3MAC"><title>New Japanese name.</title><p>Deigo-hanagasa-kurage.</p></tp:treatment-sec><tp:treatment-sec sec-type="material" id="SECID0EBNAC"><title>Material examined.</title><p><bold><italic>Holotype</italic></bold>: NSMT-Co1690. Ada, Kunigami, Okinawa Prefecture, Ryukyu Archipelago, southern Japan; <named-content xmlns:xlink="http://www.w3.org/1999/xlink" content-type="dwc:verbatimCoordinates" xlink:type="simple"><named-content content-type="geo-json" specific-use="{&#34;type&#34;:&#34;Point&#34;,&#34;coordinates&#34;:[128.318611,26.724722]}" id="NCID0EPNAC" xlink:type="simple">26°43'29.0"N, 128°19'7.0"E</named-content></named-content>; March 11, 2018; collector: Shuhei Odoriba. <bold><italic>Paratypes</italic></bold>: NSMT-Co1691. Same locality as holotype, March 16, 2018, collector: Shuhei Odoriba. NSMT-Co1692. Motobu, Okinawa <!--PageBreak--><!--PageBreak-->Prefecture, Ryukyu Archipelago, southern Japan; <named-content xmlns:xlink="http://www.w3.org/1999/xlink" content-type="dwc:verbatimCoordinates" xlink:type="simple"><named-content content-type="geo-json" specific-use="{&#34;type&#34;:&#34;Point&#34;,&#34;coordinates&#34;:[127.880278,26.671667]}" id="NCID0E4NAC" xlink:type="simple">26°40'18.0"N, 127°52'49.0"E</named-content></named-content>; April 19, 2015; collector: Shinichi Arakawa.</p></tp:treatment-sec><tp:treatment-sec sec-type="description" id="SECID0ECOAC"><title>Description.</title><p>Mature medusae with transparent, dome-like exumbrella (Figs <xref ref-type="fig" rid="F3">3A</xref>, <xref ref-type="fig" rid="F4">4A</xref>). Umbrella height about 40 mm and umbrella diameter about 80 mm (Table <xref ref-type="table" rid="T2">2</xref>). Exumbrella smooth, lacking nematocyst warts (Fig. <xref ref-type="fig" rid="F3">3B</xref>). Four radial canals elongate from four corners of stomach (Figs <xref ref-type="fig" rid="F3">3B, C</xref>, <xref ref-type="fig" rid="F4">4B</xref>). Folded gonads attached along entire length of four radial canals (Fig. <xref ref-type="fig" rid="F5">5A</xref>). Immature gonads light red to orange (Figs <xref ref-type="fig" rid="F3">3D</xref>, <xref ref-type="fig" rid="F4">4C</xref>) while mature gonads are milky-white in color. Manubrium long, length about 50% of umbrella height, with quadrate base, light red to orange in color, folded (Fig. <xref ref-type="fig" rid="F5">5B, C</xref>). Mouth quadrate to rhomboid (Fig. <xref ref-type="fig" rid="F5">5C</xref>). Oral rips complexly folded (Fig. <xref ref-type="fig" rid="F5">5C</xref>). White <!--PageBreak--><!--PageBreak-->fibrous structures scattered in mesoglea of exumbrella (Fig. <xref ref-type="fig" rid="F5">5D</xref>). Different length of black bands elongated from umbrella margin to the apex of exumbrella (Fig. <xref ref-type="fig" rid="F5">5F</xref>). Centripetal canals about 80 to 100, long and short alternately aligned (Fig. <xref ref-type="fig" rid="F5">5D</xref>). Long canals reached apex of the umbrella while short ones were half or quarter length that of long canals terminating in tentacles. Some canals connected or branched (Fig. <xref ref-type="fig" rid="F5">5D</xref>). Tentacles and marginal clubs aligned on the umbrella margin (Figs <xref ref-type="fig" rid="F3">3D</xref>, <xref ref-type="fig" rid="F5">5E</xref>). Primary tentacles about 80 to 140, thin, short with distal adhesive pads and cnidocysts in transverse clasps. Color of exumbrella tentacles and primary tentacles pale black with purple and glowing green tips and with black base (Fig. <xref ref-type="fig" rid="F3">3D</xref>). Number of secondary tentacles about 50, thick, no adhesive pads, cnidocysts in rings, deep-brown in color (Fig. <xref ref-type="fig" rid="F3">3D</xref>). Contracted secondary tentacle short, coil-like while elongate ones reaching 2 m in length. Exumbrella tentacles about 30 to 60, developing on tip of black bands (Fig. <xref ref-type="fig" rid="F5">5F</xref>). Shape and color similar to those of primary tentacles (Fig. <xref ref-type="fig" rid="F3">3D</xref>). Number of <!--PageBreak-->marginal clubs about 170 to 240, rounded, short, whitish in color (Fig. <xref ref-type="fig" rid="F3">3D</xref>). Statocysts were not found in fixed mature medusae.</p><fig id="F3" position="float" orientation="portrait"><object-id xmlns:xlink="http://www.w3.org/1999/xlink" content-type="doi" xlink:type="simple">10.3897/zookeys.900.38850.figure3</object-id><object-id xmlns:xlink="http://www.w3.org/1999/xlink" content-type="arpha" xlink:type="simple">28A6200F-7D98-5E7A-BFC7-17B4E2786E91</object-id><object-id xmlns:xlink="http://www.w3.org/1999/xlink" content-type="doi" xlink:type="simple">10.3897/zookeys.900.38850.figure3</object-id><label>Figure 3.</label><caption><p><italic><tp:taxon-name><tp:taxon-name-part taxon-name-part-type="genus" reg="Olindias">Olindias</tp:taxon-name-part> <tp:taxon-name-part taxon-name-part-type="species" reg="deigo">deigo</tp:taxon-name-part></tp:taxon-name></italic> sp. nov., live <bold>A</bold> lateral view <bold>B</bold> apical view <bold>C</bold> oral view <bold>D</bold> umbrella margin. FS = fibrous structure; G = gonad; MC = marginal club; PT = primary tentacle; ST = secondary tentacle. Scale bars: 2 cm (<bold>A–C</bold>), 1 cm (<bold>D</bold>).</p></caption><graphic xmlns:xlink="http://www.w3.org/1999/xlink" xlink:href="zookeys-900-001-g003.jpg" position="float" orientation="portrait" xlink:type="simple" id="oo_369033.jpg"><uri content-type="original_file" xlink:type="simple">https://binary.pensoft.net/fig/369033</uri></graphic></fig><fig id="F4" position="float" orientation="portrait"><object-id xmlns:xlink="http://www.w3.org/1999/xlink" content-type="doi" xlink:type="simple">10.3897/zookeys.900.38850.figure4</object-id><object-id xmlns:xlink="http://www.w3.org/1999/xlink" content-type="arpha" xlink:type="simple">53D9E7FF-A5A7-5C63-8FD9-86C6EB4D9349</object-id><object-id xmlns:xlink="http://www.w3.org/1999/xlink" content-type="doi" xlink:type="simple">10.3897/zookeys.900.38850.figure4</object-id><label>Figure 4.</label><caption><p><italic><tp:taxon-name><tp:taxon-name-part taxon-name-part-type="genus" reg="Olindias">Olindias</tp:taxon-name-part> <tp:taxon-name-part taxon-name-part-type="species" reg="deigo">deigo</tp:taxon-name-part></tp:taxon-name></italic> sp. nov., holotype <bold>A</bold> lateral view <bold>B</bold> apical view <bold>C</bold> oral view. All scale bars represent 2 cm.</p></caption><graphic xmlns:xlink="http://www.w3.org/1999/xlink" xlink:href="zookeys-900-001-g004.jpg" position="float" orientation="portrait" xlink:type="simple" id="oo_369034.jpg"><uri content-type="original_file" xlink:type="simple">https://binary.pensoft.net/fig/369034</uri></graphic></fig><fig id="F5" position="float" orientation="portrait"><object-id xmlns:xlink="http://www.w3.org/1999/xlink" content-type="doi" xlink:type="simple">10.3897/zookeys.900.38850.figure5</object-id><object-id xmlns:xlink="http://www.w3.org/1999/xlink" content-type="arpha" xlink:type="simple">2C6F5BAC-993F-5E4D-990C-566DE61F8D84</object-id><object-id xmlns:xlink="http://www.w3.org/1999/xlink" content-type="doi" xlink:type="simple">10.3897/zookeys.900.38850.figure5</object-id><label>Figure 5.</label><caption><p><italic><tp:taxon-name><tp:taxon-name-part taxon-name-part-type="genus" reg="Olindias">Olindias</tp:taxon-name-part> <tp:taxon-name-part taxon-name-part-type="species" reg="deigo">deigo</tp:taxon-name-part></tp:taxon-name></italic> sp. nov., holotype <bold>A</bold> gonad <bold>B</bold> manubrium <bold>C</bold> mouth rips <bold>D</bold> centripetal canals <bold>E</bold> umbrella margin <bold>F</bold> exumbrella. ET = exumbrella tentacle; MC = marginal club; PT = primary tentacle; ST = secondary tentacle. Scale bars: 0.5 cm (<bold>A–E</bold>), 1 cm (<bold>F</bold>).</p></caption><graphic xmlns:xlink="http://www.w3.org/1999/xlink" xlink:href="zookeys-900-001-g005.jpg" position="float" orientation="portrait" xlink:type="simple" id="oo_369035.jpg"><uri content-type="original_file" xlink:type="simple">https://binary.pensoft.net/fig/369035</uri></graphic></fig><table-wrap id="T2" position="float" orientation="portrait"><label>Table 2.</label><caption><p>Size (mm) of <italic><tp:taxon-name><tp:taxon-name-part taxon-name-part-type="genus" reg="Olindias">Olindias</tp:taxon-name-part> <tp:taxon-name-part taxon-name-part-type="species" reg="deigo">deigo</tp:taxon-name-part></tp:taxon-name></italic> sp. nov. *: the holotype. Nos. Co1691-1692 are paratypes. **: damaged. CC = centripetal canal; ET = exumbrella tentacle; PT = primary tentacle; MC = Marginal club; ST = secondary tentacle; UD = umbrella width; UH = umbrella height.</p></caption><table id="TID0ER1AG" rules="all"><tbody><tr><td rowspan="1" colspan="1">
                      <bold>Specimen No.</bold>
                    </td><td rowspan="1" colspan="1">
                      <bold>UH (mm)</bold>
                    </td><td rowspan="1" colspan="1">
                      <bold>UD (mm)</bold>
                    </td><td rowspan="1" colspan="1">
                      <bold>No. of ET</bold>
                    </td><td rowspan="1" colspan="1">
                      <bold>No. of CC</bold>
                    </td><td rowspan="1" colspan="1">
                      <bold>No. of PT</bold>
                    </td><td rowspan="1" colspan="1">
                      <bold>No. of ST</bold>
                    </td><td rowspan="1" colspan="1">
                      <bold>No. of MC</bold>
                    </td><td rowspan="1" colspan="1">
                      <bold>Sampling site</bold>
                    </td><td rowspan="1" colspan="1">
                      <bold>Date</bold>
                    </td><td rowspan="1" colspan="1">
                      <bold>Lat./ long.</bold>
                    </td></tr><tr><td rowspan="1" colspan="1">NSMT-Co1690*</td><td rowspan="1" colspan="1">39.5</td><td rowspan="1" colspan="1">67.1</td><td rowspan="1" colspan="1">33</td><td rowspan="1" colspan="1">83</td><td rowspan="1" colspan="1">112</td><td rowspan="1" colspan="1">51</td><td rowspan="1" colspan="1">238</td><td rowspan="1" colspan="1">Ada, Kunigami, Okinawa</td><td rowspan="1" colspan="1">11/03/2018</td><td rowspan="1" colspan="1">
                      <named-content xmlns:xlink="http://www.w3.org/1999/xlink" content-type="dwc:verbatimCoordinates" xlink:type="simple">
                        <named-content content-type="geo-json" specific-use="{&#34;type&#34;:&#34;Point&#34;,&#34;coordinates&#34;:[128.318611,26.724722]}" id="NCID0ETGAI" xlink:type="simple">26°43'29.0"N, 128°19'7.0"E</named-content>
                      </named-content>
                    </td></tr><tr><td rowspan="1" colspan="1">NSMT-Co1691</td><td rowspan="1" colspan="1">44.7</td><td rowspan="1" colspan="1">83.7</td><td rowspan="1" colspan="1">66</td><td rowspan="1" colspan="1">104</td><td rowspan="1" colspan="1">141</td><td rowspan="1" colspan="1">(29)**</td><td rowspan="1" colspan="1">242</td><td rowspan="1" colspan="1">Ada, Kunigami, Okinawa</td><td rowspan="1" colspan="1">16/03/2018</td><td rowspan="1" colspan="1">
                      <named-content xmlns:xlink="http://www.w3.org/1999/xlink" content-type="dwc:verbatimCoordinates" xlink:type="simple">
                        <named-content content-type="geo-json" specific-use="{&#34;type&#34;:&#34;Point&#34;,&#34;coordinates&#34;:[128.318611,26.724722]}" id="NCID0E5HAI" xlink:type="simple">26°43'29.0"N, 128°19'7.0"E</named-content>
                      </named-content>
                    </td></tr><tr><td rowspan="1" colspan="1">NSMT-Co1692</td><td rowspan="1" colspan="1">29.9</td><td rowspan="1" colspan="1">61.8</td><td rowspan="1" colspan="1">30</td><td rowspan="1" colspan="1">86</td><td rowspan="1" colspan="1">78</td><td rowspan="1" colspan="1">49</td><td rowspan="1" colspan="1">168</td><td rowspan="1" colspan="1">Motobu, Okinawa</td><td rowspan="1" colspan="1">19/04/2015</td><td rowspan="1" colspan="1">
                      <named-content xmlns:xlink="http://www.w3.org/1999/xlink" content-type="dwc:verbatimCoordinates" xlink:type="simple">
                        <named-content content-type="geo-json" specific-use="{&#34;type&#34;:&#34;Point&#34;,&#34;coordinates&#34;:[127.880278,26.671667]}" id="NCID0EJJAI" xlink:type="simple">26°40'18.0"N, 127°52'49.0"E</named-content>
                      </named-content>
                    </td></tr></tbody></table></table-wrap></tp:treatment-sec><tp:treatment-sec sec-type="Life cycle" id="SECID0EKBAE"><title>Life cycle.</title><p><bold><italic>Fertilization and polyp formation</italic>.</bold> Spawning occurred in dark conditions. Thousands of fertilized eggs were collected from the bottom of the tank in the early morning (from 8 to 9 am); diameter of blastocysts ~100 µm (Fig. <xref ref-type="fig" rid="F6">6A</xref>). Blastocysts developed into planulae within two days. Planulae had a pear-shaped body, 70 µm in diameter and 130 µm in length (Fig. <xref ref-type="fig" rid="F6">6B</xref>); they developed into polyps within 20 days.</p><p>The polyps form small colonies by elongation of the stolon, developing into a network (Fig. <xref ref-type="fig" rid="F6">6C–F</xref>). The hydrorhizae were cylindrical with small egg-shaped or cylindrical hydranths developing on the stolon. The hydranths had an ovoid body, 0.7 mm in length (Fig. <xref ref-type="fig" rid="F6">6E</xref>). The body was divided in two parts, gastric region (0.3 mm in diameter and 0.5 mm in length) and hypostome (0.2 mm in diameter and 0.2 mm in length). Tentacle single, filiform, 1.7 mm in length (Fig. <xref ref-type="fig" rid="F6">6E, F</xref>). The hydroid, usually brownish or yellowish, became orange or pink owing to the consumption of <italic><tp:taxon-name><tp:taxon-name-part taxon-name-part-type="genus" reg="Artemia">Artemia</tp:taxon-name-part></tp:taxon-name></italic> nauplii. Tentacle and hypostome transparent.</p><fig id="F6" position="float" orientation="portrait"><object-id xmlns:xlink="http://www.w3.org/1999/xlink" content-type="doi" xlink:type="simple">10.3897/zookeys.900.38850.figure6</object-id><object-id xmlns:xlink="http://www.w3.org/1999/xlink" content-type="arpha" xlink:type="simple">CA1381C6-9929-5FA0-9C17-0F310B8450AB</object-id><object-id xmlns:xlink="http://www.w3.org/1999/xlink" content-type="doi" xlink:type="simple">10.3897/zookeys.900.38850.figure6</object-id><label>Figure 6.</label><caption><p>Early embryogenesis and polyps of <italic><tp:taxon-name><tp:taxon-name-part taxon-name-part-type="genus" reg="Olindias">Olindias</tp:taxon-name-part> <tp:taxon-name-part taxon-name-part-type="species" reg="deigo">deigo</tp:taxon-name-part></tp:taxon-name></italic> sp. nov. <bold>A</bold> fertilized eggs <bold>B</bold> planulae <bold>C–D</bold> primary polyps <bold>E–F</bold> mature polyps. Scale bars: 0.1 mm (<bold>A–B</bold>), 0.2 mm (<bold>C–D</bold>), 1 mm (<bold>E–F</bold>).</p></caption><graphic xmlns:xlink="http://www.w3.org/1999/xlink" xlink:href="zookeys-900-001-g006.jpg" position="float" orientation="portrait" xlink:type="simple" id="oo_369036.jpg"><uri content-type="original_file" xlink:type="simple">https://binary.pensoft.net/fig/369036</uri></graphic></fig><!--PageBreak--><p><bold><italic>Budding and development of young medusa</italic>.</bold> Budding of young medusae was observed after 8 months of polyp formation. Medusa bud formation occurred on stolon (Fig. <xref ref-type="fig" rid="F7">7A</xref>) at temperatures below 20 °C. The shape of the buds was ovoid and 0.3 mm in diameter (Fig. <xref ref-type="fig" rid="F7">7A</xref>). Two days after onset of budding, four radial canals and a circular canal appeared, but were obscure (Fig. <xref ref-type="fig" rid="F7">7B</xref>). Eight days after onset of budding, rudiments of tentacles developed from the bud (Fig. <xref ref-type="fig" rid="F7">7C</xref>). Fourteen days after onset of budding, the buds enlarged (0.8 mm in diameter) and green fluorescence was observed on the tentacles (Fig. <xref ref-type="fig" rid="F7">7D</xref>). Fifteen days after onset of budding, the medusa buds detached.</p><p>Newly detached medusae had a spherical umbrella translucent in color (Fig. <xref ref-type="fig" rid="F8">8A–C</xref>). Umbrella height about 1.6 mm and diameter about 1.5 mm. Exumbrella with tiny nematocysts along entire exumbrella (Fig. <xref ref-type="fig" rid="F8">8D</xref>). Four simple radial canals from four corners of the stomach (Fig. <xref ref-type="fig" rid="F8">8B, D</xref>). Statocysts four, enclosed in mesoglea, adjacent to primary tentacles (Fig. <xref ref-type="fig" rid="F8">8E</xref>). Manubrium long, about 50% that of umbrella height (Fig. <xref ref-type="fig" rid="F8">8F</xref>). Marginal tentacles of two types (Fig. <xref ref-type="fig" rid="F8">8C, G, H</xref>). Primary tentacles four, short (about 1 to 2 times that of umbrella diameter) bearing nematocyst clusters on the tips (Fig. <xref ref-type="fig" rid="F8">8G</xref>). Secondary tentacles two, long (about 5 times that of umbrella diameter) bearing 10 to 20 nematocyst batteries (Fig. <xref ref-type="fig" rid="F8">8H</xref>). The medusae attached using the tip of the primary tentacles, but adhesive pad was not observed (Fig. <xref ref-type="fig" rid="F8">8G</xref>). Green fluorescence was observed at the base of tentacles and four corners of the stomach (Fig. <xref ref-type="fig" rid="F8">8D–F</xref>).</p><!--PageBreak--><p>Ninety-day-old medusae were about 10 mm in diameter (Fig. <xref ref-type="fig" rid="F9">9A</xref>). Umbrella bowl-shaped. Primary and secondary tentacles about 40 and 20, respectively. About 20 centripetal canals were observed. Medusae aged 120-day-old were about 15 mm in diameter (Fig. <xref ref-type="fig" rid="F9">9B</xref>). White fibrous structures appeared around radial canals. Manubrium elongated and mouth rips developed. Number of primary and secondary tentacles and radial canals not increased much. Medusae aged 150-day-old were about 20 mm in diameter (Fig. <xref ref-type="fig" rid="F9">9C</xref>). Primary and secondary tentacles about 60 and 20, respectively. About 20 centripetal canals observed. Exumbrella tentacles developed near umbrella margin, but were not observed on the apex of exumbrella. Medusae aged 200-day-old were about 40 mm in diameter (Fig. <xref ref-type="fig" rid="F9">9D</xref>). Primary and secondary tentacles about 80 and 40, respectively. About 60 centripetal canals were observed. Gonad developed. Exumbrella tentacles developed near the margin of umbrella and the middle part of exumbrella. Medusae aged 240-day-old were about 60 mm in diameter (Fig. <xref ref-type="fig" rid="F9">9E</xref>). Primary and secondary tentacles about 120 and 40, respectively. About 60 centripetal canals observed. Gonad developed and matured. Spawning observed (Fig. <xref ref-type="fig" rid="F9">9E</xref>).</p><fig id="F7" position="float" orientation="portrait"><object-id xmlns:xlink="http://www.w3.org/1999/xlink" content-type="doi" xlink:type="simple">10.3897/zookeys.900.38850.figure7</object-id><object-id xmlns:xlink="http://www.w3.org/1999/xlink" content-type="arpha" xlink:type="simple">064745DF-D8E1-53C7-BCF1-6615C70A2890</object-id><object-id xmlns:xlink="http://www.w3.org/1999/xlink" content-type="doi" xlink:type="simple">10.3897/zookeys.900.38850.figure7</object-id><label>Figure 7.</label><caption><p>The process of medusa budding in the hydroid of <italic><tp:taxon-name><tp:taxon-name-part taxon-name-part-type="genus" reg="Olindias">Olindias</tp:taxon-name-part> <tp:taxon-name-part taxon-name-part-type="species" reg="deigo">deigo</tp:taxon-name-part></tp:taxon-name></italic> sp. nov. All scale bars represent 1 mm.</p></caption><graphic xmlns:xlink="http://www.w3.org/1999/xlink" xlink:href="zookeys-900-001-g007.jpg" position="float" orientation="portrait" xlink:type="simple" id="oo_369037.jpg"><uri content-type="original_file" xlink:type="simple">https://binary.pensoft.net/fig/369037</uri></graphic></fig><fig id="F8" position="float" orientation="portrait"><object-id xmlns:xlink="http://www.w3.org/1999/xlink" content-type="doi" xlink:type="simple">10.3897/zookeys.900.38850.figure8</object-id><object-id xmlns:xlink="http://www.w3.org/1999/xlink" content-type="arpha" xlink:type="simple">E552D4DC-D127-52B7-A85A-54784FDF549F</object-id><object-id xmlns:xlink="http://www.w3.org/1999/xlink" content-type="doi" xlink:type="simple">10.3897/zookeys.900.38850.figure8</object-id><label>Figure 8.</label><caption><p>Newly detached medusa of <italic><tp:taxon-name><tp:taxon-name-part taxon-name-part-type="genus" reg="Olindias">Olindias</tp:taxon-name-part> <tp:taxon-name-part taxon-name-part-type="species" reg="deigo">deigo</tp:taxon-name-part></tp:taxon-name></italic> sp. nov. <bold>A</bold> lateral view <bold>B, D</bold> apical view <bold>C, E</bold> oral view <bold>F</bold> manubrium <bold>G</bold> primary tentacle <bold>H</bold> secondary tentacle. Scale bars: 1 mm (<bold>A–C</bold>), 0.5 mm (<bold>D, E</bold>), 0.1 mm (<bold>F–H</bold>).</p></caption><graphic xmlns:xlink="http://www.w3.org/1999/xlink" xlink:href="zookeys-900-001-g008.jpg" position="float" orientation="portrait" xlink:type="simple" id="oo_369038.jpg"><uri content-type="original_file" xlink:type="simple">https://binary.pensoft.net/fig/369038</uri></graphic></fig><fig id="F9" position="float" orientation="portrait"><object-id xmlns:xlink="http://www.w3.org/1999/xlink" content-type="doi" xlink:type="simple">10.3897/zookeys.900.38850.figure9</object-id><object-id xmlns:xlink="http://www.w3.org/1999/xlink" content-type="arpha" xlink:type="simple">EAB3082F-035D-5D70-9A27-D266C4402985</object-id><object-id xmlns:xlink="http://www.w3.org/1999/xlink" content-type="doi" xlink:type="simple">10.3897/zookeys.900.38850.figure9</object-id><label>Figure 9.</label><caption><p>The process of young medusa development in <italic><tp:taxon-name><tp:taxon-name-part taxon-name-part-type="genus" reg="Olindias">Olindias</tp:taxon-name-part> <tp:taxon-name-part taxon-name-part-type="species" reg="deigo">deigo</tp:taxon-name-part></tp:taxon-name></italic> sp. nov. ET = exumbrella tentacle; FS = fibrous structure; G = gonad. All scale bars represent 1 cm.</p></caption><graphic xmlns:xlink="http://www.w3.org/1999/xlink" xlink:href="zookeys-900-001-g009.jpg" position="float" orientation="portrait" xlink:type="simple" id="oo_369039.jpg"><uri content-type="original_file" xlink:type="simple">https://binary.pensoft.net/fig/369039</uri></graphic></fig><p><bold><italic>Cnidome.</italic></bold> Two different nematocyst types were identified and measured in the adult medusae, young medusae, and mature polyps (Table <xref ref-type="table" rid="T3">3</xref>). Adult medusae had two nematocyst types. Two sizes of macrobasic b-mastigophores (Fig. <xref ref-type="fig" rid="F10">10A, B</xref>) and microbasic euryteles (Fig. <xref ref-type="fig" rid="F10">10C, D</xref>) were found on primary, secondary, and exumbrella tentacles. Young medusae had two nematocyst types. Macrobasic b-mastigophores (Fig. <xref ref-type="fig" rid="F10">10E, F</xref>) were found only on tentacles while two sizes of microbasic euryteles <!--PageBreak-->(Fig. <xref ref-type="fig" rid="F10">10G–J</xref>) were found on primary, secondary, and exumbrella tentacles. The mature polyps had one nematocyst type, microbasic euryteles (Fig. <xref ref-type="fig" rid="F10">10K, L</xref>).</p><fig id="F10" position="float" orientation="portrait"><object-id xmlns:xlink="http://www.w3.org/1999/xlink" content-type="doi" xlink:type="simple">10.3897/zookeys.900.38850.figure10</object-id><object-id xmlns:xlink="http://www.w3.org/1999/xlink" content-type="arpha" xlink:type="simple">D971861C-63F2-571E-B4B4-8D66822D3712</object-id><object-id xmlns:xlink="http://www.w3.org/1999/xlink" content-type="doi" xlink:type="simple">10.3897/zookeys.900.38850.figure10</object-id><label>Figure 10.</label><caption><p>Nematocysts of <italic><tp:taxon-name><tp:taxon-name-part taxon-name-part-type="genus" reg="Olindias">Olindias</tp:taxon-name-part> <tp:taxon-name-part taxon-name-part-type="species" reg="deigo">deigo</tp:taxon-name-part></tp:taxon-name></italic> sp. nov. <bold>A, B</bold> macrobasic b-mastigophore (small and large), adult medusae. Intact (<bold>A</bold>), discharged (<bold>B</bold>) <bold>C, D</bold> eurytele, adult medusae. Intact (<bold>C</bold>), discharged (<bold>D</bold>) <bold>E, F</bold> macrobasic b-mastigophore, young medusae. Intact (<bold>E</bold>), discharged (<bold>F</bold>) <bold>G, H</bold> eurytele (Large), young medusae. Intact (<bold>G</bold>), discharged (<bold>H</bold>) <bold>I, J</bold> eurytele (Small), young medusae. Intact (<bold>I</bold>), discharged (<bold>J</bold>) <bold>K, L</bold> microbasic eurytele, mature polyp. Intact (<bold>K</bold>), discharged (<bold>L</bold>). Scale bars: 10 µm (<bold>A–F</bold>), 5 µm (<bold>G–L</bold>).</p></caption><graphic xmlns:xlink="http://www.w3.org/1999/xlink" xlink:href="zookeys-900-001-g010.jpg" position="float" orientation="portrait" xlink:type="simple" id="oo_369040.jpg"><uri content-type="original_file" xlink:type="simple">https://binary.pensoft.net/fig/369040</uri></graphic></fig><table-wrap id="T3" position="float" orientation="portrait"><label>Table 3.</label><caption><p>Cnidomes of <italic><tp:taxon-name><tp:taxon-name-part taxon-name-part-type="genus" reg="Olindias">Olindias</tp:taxon-name-part> <tp:taxon-name-part taxon-name-part-type="species" reg="deigo">deigo</tp:taxon-name-part></tp:taxon-name></italic> sp. nov. D, L represent capsule diameter and length, respectively, in μm.</p></caption><table id="TID0E6HBG" rules="all"><tbody><tr><td rowspan="1" colspan="1">
                      <bold>Stage</bold>
                    </td><td rowspan="1" colspan="1">
                      <bold>Part</bold>
                    </td><td rowspan="1" colspan="1">
                      <bold>Type</bold>
                    </td><td rowspan="1" colspan="1"/><td rowspan="1" colspan="1">
                      <bold>Min</bold>
                    </td><td rowspan="1" colspan="1">
                      <bold>Max</bold>
                    </td><td rowspan="1" colspan="1">
                      <bold>Mean</bold>
                    </td><td rowspan="1" colspan="1">
                      <bold>SD</bold>
                    </td><td rowspan="1" colspan="1">
                      <bold>N</bold>
                    </td></tr><tr><td rowspan="6" colspan="1">Adult medusae</td><td rowspan="6" colspan="1">Primary tentacle</td><td rowspan="2" colspan="1">Macrobasic p-mastigophore (Large)</td><td rowspan="1" colspan="1">D</td><td rowspan="1" colspan="1">5.69</td><td rowspan="1" colspan="1">8.75</td><td rowspan="1" colspan="1">7.37</td><td rowspan="1" colspan="1">0.63</td><td rowspan="1" colspan="1">50</td></tr><tr><td rowspan="1" colspan="1">L</td><td rowspan="1" colspan="1">34.19</td><td rowspan="1" colspan="1">42.44</td><td rowspan="1" colspan="1">38.95</td><td rowspan="1" colspan="1">1.99</td><td rowspan="1" colspan="1">50</td></tr><tr><td rowspan="2" colspan="1">Macrobasic p-mastigophore (Small)</td><td rowspan="1" colspan="1">D</td><td rowspan="1" colspan="1">3.24</td><td rowspan="1" colspan="1">5.15</td><td rowspan="1" colspan="1">4.02</td><td rowspan="1" colspan="1">0.45</td><td rowspan="1" colspan="1">50</td></tr><tr><td rowspan="1" colspan="1">L</td><td rowspan="1" colspan="1">13.01</td><td rowspan="1" colspan="1">18.58</td><td rowspan="1" colspan="1">16.48</td><td rowspan="1" colspan="1">1.18</td><td rowspan="1" colspan="1">50</td></tr><tr><td rowspan="2" colspan="1">Microbasic eurytele</td><td rowspan="1" colspan="1">D</td><td rowspan="1" colspan="1">8.01</td><td rowspan="1" colspan="1">10.91</td><td rowspan="1" colspan="1">9.84</td><td rowspan="1" colspan="1">0.77</td><td rowspan="1" colspan="1">50</td></tr><tr><td rowspan="1" colspan="1">L</td><td rowspan="1" colspan="1">20.56</td><td rowspan="1" colspan="1">28.48</td><td rowspan="1" colspan="1">24.61</td><td rowspan="1" colspan="1">1.94</td><td rowspan="1" colspan="1">50</td></tr><tr><td rowspan="10" colspan="1">Young medusae</td><td rowspan="4" colspan="1">Exumbrella</td><td rowspan="2" colspan="1">Microbasic eurytele (Large)</td><td rowspan="1" colspan="1">D</td><td rowspan="1" colspan="1">5.66</td><td rowspan="1" colspan="1">8.32</td><td rowspan="1" colspan="1">7.10</td><td rowspan="1" colspan="1">0.72</td><td rowspan="1" colspan="1">14</td></tr><tr><td rowspan="1" colspan="1">L</td><td rowspan="1" colspan="1">13.70</td><td rowspan="1" colspan="1">20.02</td><td rowspan="1" colspan="1">17.62</td><td rowspan="1" colspan="1">1.78</td><td rowspan="1" colspan="1">14</td></tr><tr><td rowspan="2" colspan="1">Microbasic eurytele (Small)</td><td rowspan="1" colspan="1">D</td><td rowspan="1" colspan="1">2.09</td><td rowspan="1" colspan="1">4.68</td><td rowspan="1" colspan="1">3.40</td><td rowspan="1" colspan="1">0.49</td><td rowspan="1" colspan="1">28</td></tr><tr><td rowspan="1" colspan="1">L</td><td rowspan="1" colspan="1">6.39</td><td rowspan="1" colspan="1">10.47</td><td rowspan="1" colspan="1">8.64</td><td rowspan="1" colspan="1">1.07</td><td rowspan="1" colspan="1">28</td></tr><tr><td rowspan="6" colspan="1">Tentacle</td><td rowspan="2" colspan="1">Macrobasic p-mastigophore</td><td rowspan="1" colspan="1">D</td><td rowspan="1" colspan="1">6.04</td><td rowspan="1" colspan="1">7.85</td><td rowspan="1" colspan="1">6.77</td><td rowspan="1" colspan="1">0.46</td><td rowspan="1" colspan="1">50</td></tr><tr><td rowspan="1" colspan="1">L</td><td rowspan="1" colspan="1">26.29</td><td rowspan="1" colspan="1">34.62</td><td rowspan="1" colspan="1">30.42</td><td rowspan="1" colspan="1">2.25</td><td rowspan="1" colspan="1">50</td></tr><tr><td rowspan="2" colspan="1">Microbasic eurytele (Large)</td><td rowspan="1" colspan="1">D</td><td rowspan="1" colspan="1">6.33</td><td rowspan="1" colspan="1">9.49</td><td rowspan="1" colspan="1">7.70</td><td rowspan="1" colspan="1">0.68</td><td rowspan="1" colspan="1">44</td></tr><tr><td rowspan="1" colspan="1">L</td><td rowspan="1" colspan="1">15.70</td><td rowspan="1" colspan="1">23.62</td><td rowspan="1" colspan="1">20.04</td><td rowspan="1" colspan="1">2.35</td><td rowspan="1" colspan="1">44</td></tr><tr><td rowspan="2" colspan="1">Microbasic eurytele (Small)</td><td rowspan="1" colspan="1">D</td><td rowspan="1" colspan="1">2.62</td><td rowspan="1" colspan="1">4.33</td><td rowspan="1" colspan="1">3.53</td><td rowspan="1" colspan="1">0.43</td><td rowspan="1" colspan="1">50</td></tr><tr><td rowspan="1" colspan="1">L</td><td rowspan="1" colspan="1">6.82</td><td rowspan="1" colspan="1">11.97</td><td rowspan="1" colspan="1">9.37</td><td rowspan="1" colspan="1">1.03</td><td rowspan="1" colspan="1">50</td></tr><tr><td rowspan="4" colspan="1">Hydroids</td><td rowspan="2" colspan="1">Body</td><td rowspan="2" colspan="1">Microbasic eurytele</td><td rowspan="1" colspan="1">D</td><td rowspan="1" colspan="1">4.01</td><td rowspan="1" colspan="1">8.31</td><td rowspan="1" colspan="1">5.59</td><td rowspan="1" colspan="1">0.72</td><td rowspan="1" colspan="1">100</td></tr><tr><td rowspan="1" colspan="1">L</td><td rowspan="1" colspan="1">9.29</td><td rowspan="1" colspan="1">16.95</td><td rowspan="1" colspan="1">12.62</td><td rowspan="1" colspan="1">1.50</td><td rowspan="1" colspan="1">100</td></tr><tr><td rowspan="2" colspan="1">Tentacle</td><td rowspan="2" colspan="1">Microbasic eurytele</td><td rowspan="1" colspan="1">D</td><td rowspan="1" colspan="1">3.79</td><td rowspan="1" colspan="1">7.35</td><td rowspan="1" colspan="1">5.93</td><td rowspan="1" colspan="1">0.72</td><td rowspan="1" colspan="1">94</td></tr><tr><td rowspan="1" colspan="1">L</td><td rowspan="1" colspan="1">10.75</td><td rowspan="1" colspan="1">16.61</td><td rowspan="1" colspan="1">13.05</td><td rowspan="1" colspan="1">1.20</td><td rowspan="1" colspan="1">94</td></tr></tbody></table></table-wrap></tp:treatment-sec><tp:treatment-sec sec-type="Molecular phylogenetics" id="SECID0E6GAE"><title>Molecular phylogenetics.</title><p>In the resulting maximum likelihood tree (Fig. <xref ref-type="fig" rid="F11">11</xref>), four major monophyletic clades were formed in the genus <italic><tp:taxon-name><tp:taxon-name-part taxon-name-part-type="genus" reg="Olindias">Olindias</tp:taxon-name-part></tp:taxon-name></italic>: 1) <italic><tp:taxon-name><tp:taxon-name-part taxon-name-part-type="genus" reg="Olindias">O.</tp:taxon-name-part> <tp:taxon-name-part taxon-name-part-type="species" reg="formosus">formosus</tp:taxon-name-part></tp:taxon-name></italic>; 2) <italic><tp:taxon-name><tp:taxon-name-part taxon-name-part-type="genus" reg="Olindias">Olindias</tp:taxon-name-part> <tp:taxon-name-part taxon-name-part-type="species" reg="muelleri">muelleri</tp:taxon-name-part></tp:taxon-name></italic> Haeckel, 1879; 3) <italic><tp:taxon-name><tp:taxon-name-part taxon-name-part-type="genus" reg="Olindias">O.</tp:taxon-name-part> <tp:taxon-name-part taxon-name-part-type="species" reg="sambaquiensis">sambaquiensis</tp:taxon-name-part></tp:taxon-name></italic>; 4) <italic><tp:taxon-name><tp:taxon-name-part taxon-name-part-type="genus" reg="Olindias">Olindias</tp:taxon-name-part> <tp:taxon-name-part taxon-name-part-type="species" reg="tenuis">tenuis</tp:taxon-name-part></tp:taxon-name></italic> (Fewkes, 1882); and 5) a fifth group (<italic><tp:taxon-name><tp:taxon-name-part taxon-name-part-type="genus" reg="Olindias">O.</tp:taxon-name-part> <tp:taxon-name-part taxon-name-part-type="species" reg="deigo">deigo</tp:taxon-name-part></tp:taxon-name></italic>). The monophyly of <italic><tp:taxon-name><tp:taxon-name-part taxon-name-part-type="genus" reg="Olindias">O.</tp:taxon-name-part> <tp:taxon-name-part taxon-name-part-type="species" reg="deigo">deigo</tp:taxon-name-part></tp:taxon-name></italic> was evident in the 16S phylogenetic tree with high bootstrap values (99%), strongly supporting the validity of the new species. The Kimura 2-parameter distance between <italic><tp:taxon-name><tp:taxon-name-part taxon-name-part-type="genus" reg="Olindias">O.</tp:taxon-name-part> <tp:taxon-name-part taxon-name-part-type="species" reg="deigo">deigo</tp:taxon-name-part></tp:taxon-name></italic> and <italic><tp:taxon-name><tp:taxon-name-part taxon-name-part-type="genus" reg="Olindias">O.</tp:taxon-name-part> <tp:taxon-name-part taxon-name-part-type="species" reg="formosus">formosus</tp:taxon-name-part></tp:taxon-name></italic> was 0.03, below the distance 0.06–0.11 between olindiids (Table <xref ref-type="table" rid="T4">4</xref>). Interspecific distance 0.000–0.002 between <italic><tp:taxon-name><tp:taxon-name-part taxon-name-part-type="genus" reg="Olindias">O.</tp:taxon-name-part> <tp:taxon-name-part taxon-name-part-type="species" reg="formosus">formosus</tp:taxon-name-part></tp:taxon-name></italic> from Iwate Prefecture, eastern Japan and <italic><tp:taxon-name><tp:taxon-name-part taxon-name-part-type="genus" reg="Olindias">O.</tp:taxon-name-part> <tp:taxon-name-part taxon-name-part-type="species" reg="formosus">formosus</tp:taxon-name-part></tp:taxon-name></italic> from Oita and Miyazaki prefectures, western Japan. Therefore, K2P divergence factor between 0.03–0.11 could be a threshold for discriminating olindiid species.</p><table-wrap id="T4" position="float" orientation="portrait"><label>Table 4.</label><caption><p>Pairwise genetic distances (K2P) based on 410 positions of 16S sequences among <tp:taxon-name><tp:taxon-name-part taxon-name-part-type="order">Limnomedusae</tp:taxon-name-part></tp:taxon-name>. The analysis involved 27 sequences.</p></caption><table id="TID0ES4BG" rules="all"><tbody><tr><th rowspan="1" colspan="1">No.</th><th rowspan="1" colspan="1"/><th rowspan="1" colspan="1">1</th><th rowspan="1" colspan="1">2</th><th rowspan="1" colspan="1">3</th><th rowspan="1" colspan="1">4</th><th rowspan="1" colspan="1">5</th><th rowspan="1" colspan="1">6</th><th rowspan="1" colspan="1">7</th><th rowspan="1" colspan="1">8</th><th rowspan="1" colspan="1">9</th><th rowspan="1" colspan="1">10</th><th rowspan="1" colspan="1">11</th><th rowspan="1" colspan="1">12</th><th rowspan="1" colspan="1">13</th><th rowspan="1" colspan="1">14</th><th rowspan="1" colspan="1">15</th><th rowspan="1" colspan="1">16</th><th rowspan="1" colspan="1">17</th><th rowspan="1" colspan="1">18</th><th rowspan="1" colspan="1">19</th><th rowspan="1" colspan="1">20</th><th rowspan="1" colspan="1">21</th><th rowspan="1" colspan="1">22</th><th rowspan="1" colspan="1">23</th><th rowspan="1" colspan="1">24</th><th rowspan="1" colspan="1">25</th><th rowspan="1" colspan="1">26</th></tr><tr><td rowspan="1" colspan="1">1</td><td rowspan="1" colspan="1">
                      <italic><tp:taxon-name><tp:taxon-name-part taxon-name-part-type="genus" reg="Aglauropsis">Aglauropsis</tp:taxon-name-part> <tp:taxon-name-part taxon-name-part-type="species" reg="aeora">aeora</tp:taxon-name-part></tp:taxon-name></italic>
                      <ext-link xmlns:xlink="http://www.w3.org/1999/xlink" ext-link-type="gen" xlink:href="EU293973" xlink:type="simple">EU293973</ext-link>
                    </td><td rowspan="1" colspan="1"/><td rowspan="1" colspan="1"/><td rowspan="1" colspan="1"/><td rowspan="1" colspan="1"/><td rowspan="1" colspan="1"/><td rowspan="1" colspan="1"/><td rowspan="1" colspan="1"/><td rowspan="1" colspan="1"/><td rowspan="1" colspan="1"/><td rowspan="1" colspan="1"/><td rowspan="1" colspan="1"/><td rowspan="1" colspan="1"/><td rowspan="1" colspan="1"/><td rowspan="1" colspan="1"/><td rowspan="1" colspan="1"/><td rowspan="1" colspan="1"/><td rowspan="1" colspan="1"/><td rowspan="1" colspan="1"/><td rowspan="1" colspan="1"/><td rowspan="1" colspan="1"/><td rowspan="1" colspan="1"/><td rowspan="1" colspan="1"/><td rowspan="1" colspan="1"/><td rowspan="1" colspan="1"/><td rowspan="1" colspan="1"/><td rowspan="1" colspan="1"/></tr><tr><td rowspan="1" colspan="1">2</td><td rowspan="1" colspan="1">
                      <italic><tp:taxon-name><tp:taxon-name-part taxon-name-part-type="genus" reg="Astrohydra">Astrohydra</tp:taxon-name-part> <tp:taxon-name-part taxon-name-part-type="species" reg="japonica">japonica</tp:taxon-name-part></tp:taxon-name></italic>
                      <ext-link xmlns:xlink="http://www.w3.org/1999/xlink" ext-link-type="gen" xlink:href="EU293975" xlink:type="simple">EU293975</ext-link>
                    </td><td rowspan="1" colspan="1">0.226</td><td rowspan="1" colspan="1"/><td rowspan="1" colspan="1"/><td rowspan="1" colspan="1"/><td rowspan="1" colspan="1"/><td rowspan="1" colspan="1"/><td rowspan="1" colspan="1"/><td rowspan="1" colspan="1"/><td rowspan="1" colspan="1"/><td rowspan="1" colspan="1"/><td rowspan="1" colspan="1"/><td rowspan="1" colspan="1"/><td rowspan="1" colspan="1"/><td rowspan="1" colspan="1"/><td rowspan="1" colspan="1"/><td rowspan="1" colspan="1"/><td rowspan="1" colspan="1"/><td rowspan="1" colspan="1"/><td rowspan="1" colspan="1"/><td rowspan="1" colspan="1"/><td rowspan="1" colspan="1"/><td rowspan="1" colspan="1"/><td rowspan="1" colspan="1"/><td rowspan="1" colspan="1"/><td rowspan="1" colspan="1"/><td rowspan="1" colspan="1"/></tr><tr><td rowspan="1" colspan="1">3</td><td rowspan="1" colspan="1">
                      <italic><tp:taxon-name><tp:taxon-name-part taxon-name-part-type="genus" reg="Craspedacusta">Craspedacusta</tp:taxon-name-part> <tp:taxon-name-part taxon-name-part-type="species" reg="sinensis">sinensis</tp:taxon-name-part></tp:taxon-name></italic>
                      <ext-link xmlns:xlink="http://www.w3.org/1999/xlink" ext-link-type="gen" xlink:href="AY512507" xlink:type="simple">AY512507</ext-link>
                    </td><td rowspan="1" colspan="1">0.230</td><td rowspan="1" colspan="1">0.220</td><td rowspan="1" colspan="1"/><td rowspan="1" colspan="1"/><td rowspan="1" colspan="1"/><td rowspan="1" colspan="1"/><td rowspan="1" colspan="1"/><td rowspan="1" colspan="1"/><td rowspan="1" colspan="1"/><td rowspan="1" colspan="1"/><td rowspan="1" colspan="1"/><td rowspan="1" colspan="1"/><td rowspan="1" colspan="1"/><td rowspan="1" colspan="1"/><td rowspan="1" colspan="1"/><td rowspan="1" colspan="1"/><td rowspan="1" colspan="1"/><td rowspan="1" colspan="1"/><td rowspan="1" colspan="1"/><td rowspan="1" colspan="1"/><td rowspan="1" colspan="1"/><td rowspan="1" colspan="1"/><td rowspan="1" colspan="1"/><td rowspan="1" colspan="1"/><td rowspan="1" colspan="1"/><td rowspan="1" colspan="1"/></tr><tr><td rowspan="1" colspan="1">4</td><td rowspan="1" colspan="1">
                      <italic><tp:taxon-name><tp:taxon-name-part taxon-name-part-type="genus" reg="Craspedacusta">Craspedacusta</tp:taxon-name-part> <tp:taxon-name-part taxon-name-part-type="species" reg="sowerbyi">sowerbyi</tp:taxon-name-part></tp:taxon-name></italic>
                      <ext-link xmlns:xlink="http://www.w3.org/1999/xlink" ext-link-type="gen" xlink:href="EU293971" xlink:type="simple">EU293971</ext-link>
                    </td><td rowspan="1" colspan="1">0.258</td><td rowspan="1" colspan="1">0.197</td><td rowspan="1" colspan="1">0.089</td><td rowspan="1" colspan="1"/><td rowspan="1" colspan="1"/><td rowspan="1" colspan="1"/><td rowspan="1" colspan="1"/><td rowspan="1" colspan="1"/><td rowspan="1" colspan="1"/><td rowspan="1" colspan="1"/><td rowspan="1" colspan="1"/><td rowspan="1" colspan="1"/><td rowspan="1" colspan="1"/><td rowspan="1" colspan="1"/><td rowspan="1" colspan="1"/><td rowspan="1" colspan="1"/><td rowspan="1" colspan="1"/><td rowspan="1" colspan="1"/><td rowspan="1" colspan="1"/><td rowspan="1" colspan="1"/><td rowspan="1" colspan="1"/><td rowspan="1" colspan="1"/><td rowspan="1" colspan="1"/><td rowspan="1" colspan="1"/><td rowspan="1" colspan="1"/><td rowspan="1" colspan="1"/></tr><tr><td rowspan="1" colspan="1">5</td><td rowspan="1" colspan="1">
                      <italic><tp:taxon-name><tp:taxon-name-part taxon-name-part-type="genus" reg="Craspedacusta">Craspedacusta</tp:taxon-name-part> <tp:taxon-name-part taxon-name-part-type="species" reg="ziguiensis">ziguiensis</tp:taxon-name-part></tp:taxon-name></italic>
                      <ext-link xmlns:xlink="http://www.w3.org/1999/xlink" ext-link-type="gen" xlink:href="EU293974" xlink:type="simple">EU293974</ext-link>
                    </td><td rowspan="1" colspan="1">0.220</td><td rowspan="1" colspan="1">0.194</td><td rowspan="1" colspan="1">0.051</td><td rowspan="1" colspan="1">0.073</td><td rowspan="1" colspan="1"/><td rowspan="1" colspan="1"/><td rowspan="1" colspan="1"/><td rowspan="1" colspan="1"/><td rowspan="1" colspan="1"/><td rowspan="1" colspan="1"/><td rowspan="1" colspan="1"/><td rowspan="1" colspan="1"/><td rowspan="1" colspan="1"/><td rowspan="1" colspan="1"/><td rowspan="1" colspan="1"/><td rowspan="1" colspan="1"/><td rowspan="1" colspan="1"/><td rowspan="1" colspan="1"/><td rowspan="1" colspan="1"/><td rowspan="1" colspan="1"/><td rowspan="1" colspan="1"/><td rowspan="1" colspan="1"/><td rowspan="1" colspan="1"/><td rowspan="1" colspan="1"/><td rowspan="1" colspan="1"/><td rowspan="1" colspan="1"/></tr><tr><td rowspan="1" colspan="1">6</td><td rowspan="1" colspan="1"><italic><tp:taxon-name><tp:taxon-name-part taxon-name-part-type="genus" reg="Gonionemus">Gonionemus</tp:taxon-name-part></tp:taxon-name></italic> sp. <ext-link xmlns:xlink="http://www.w3.org/1999/xlink" ext-link-type="gen" xlink:href="KF962480" xlink:type="simple">KF962480</ext-link></td><td rowspan="1" colspan="1">0.178</td><td rowspan="1" colspan="1">0.236</td><td rowspan="1" colspan="1">0.229</td><td rowspan="1" colspan="1">0.247</td><td rowspan="1" colspan="1">0.210</td><td rowspan="1" colspan="1"/><td rowspan="1" colspan="1"/><td rowspan="1" colspan="1"/><td rowspan="1" colspan="1"/><td rowspan="1" colspan="1"/><td rowspan="1" colspan="1"/><td rowspan="1" colspan="1"/><td rowspan="1" colspan="1"/><td rowspan="1" colspan="1"/><td rowspan="1" colspan="1"/><td rowspan="1" colspan="1"/><td rowspan="1" colspan="1"/><td rowspan="1" colspan="1"/><td rowspan="1" colspan="1"/><td rowspan="1" colspan="1"/><td rowspan="1" colspan="1"/><td rowspan="1" colspan="1"/><td rowspan="1" colspan="1"/><td rowspan="1" colspan="1"/><td rowspan="1" colspan="1"/><td rowspan="1" colspan="1"/></tr><tr><td rowspan="1" colspan="1">7</td><td rowspan="1" colspan="1">
                      <italic><tp:taxon-name><tp:taxon-name-part taxon-name-part-type="genus" reg="Gonionemus">Gonionemus</tp:taxon-name-part> <tp:taxon-name-part taxon-name-part-type="species" reg="vertens">vertens</tp:taxon-name-part></tp:taxon-name></italic>
                      <ext-link xmlns:xlink="http://www.w3.org/1999/xlink" ext-link-type="gen" xlink:href="EU293976" xlink:type="simple">EU293976</ext-link>
                    </td><td rowspan="1" colspan="1">0.187</td><td rowspan="1" colspan="1">0.246</td><td rowspan="1" colspan="1">0.239</td><td rowspan="1" colspan="1">0.253</td><td rowspan="1" colspan="1">0.216</td><td rowspan="1" colspan="1">0.030</td><td rowspan="1" colspan="1"/><td rowspan="1" colspan="1"/><td rowspan="1" colspan="1"/><td rowspan="1" colspan="1"/><td rowspan="1" colspan="1"/><td rowspan="1" colspan="1"/><td rowspan="1" colspan="1"/><td rowspan="1" colspan="1"/><td rowspan="1" colspan="1"/><td rowspan="1" colspan="1"/><td rowspan="1" colspan="1"/><td rowspan="1" colspan="1"/><td rowspan="1" colspan="1"/><td rowspan="1" colspan="1"/><td rowspan="1" colspan="1"/><td rowspan="1" colspan="1"/><td rowspan="1" colspan="1"/><td rowspan="1" colspan="1"/><td rowspan="1" colspan="1"/><td rowspan="1" colspan="1"/></tr><tr><td rowspan="1" colspan="1">8</td><td rowspan="1" colspan="1">
                      <italic><tp:taxon-name><tp:taxon-name-part taxon-name-part-type="genus" reg="Gonionemus">Gonionemus</tp:taxon-name-part> <tp:taxon-name-part taxon-name-part-type="species" reg="vertens">vertens</tp:taxon-name-part></tp:taxon-name></italic>
                      <ext-link xmlns:xlink="http://www.w3.org/1999/xlink" ext-link-type="gen" xlink:href="KX656923" xlink:type="simple">KX656923</ext-link>
                    </td><td rowspan="1" colspan="1">0.178</td><td rowspan="1" colspan="1">0.233</td><td rowspan="1" colspan="1">0.226</td><td rowspan="1" colspan="1">0.243</td><td rowspan="1" colspan="1">0.206</td><td rowspan="1" colspan="1">0.002</td><td rowspan="1" colspan="1">0.027</td><td rowspan="1" colspan="1"/><td rowspan="1" colspan="1"/><td rowspan="1" colspan="1"/><td rowspan="1" colspan="1"/><td rowspan="1" colspan="1"/><td rowspan="1" colspan="1"/><td rowspan="1" colspan="1"/><td rowspan="1" colspan="1"/><td rowspan="1" colspan="1"/><td rowspan="1" colspan="1"/><td rowspan="1" colspan="1"/><td rowspan="1" colspan="1"/><td rowspan="1" colspan="1"/><td rowspan="1" colspan="1"/><td rowspan="1" colspan="1"/><td rowspan="1" colspan="1"/><td rowspan="1" colspan="1"/><td rowspan="1" colspan="1"/><td rowspan="1" colspan="1"/></tr><tr><td rowspan="1" colspan="1">9</td><td rowspan="1" colspan="1">
                      <italic><tp:taxon-name><tp:taxon-name-part taxon-name-part-type="genus" reg="Maeotias">Maeotias</tp:taxon-name-part> <tp:taxon-name-part taxon-name-part-type="species" reg="marginata">marginata</tp:taxon-name-part></tp:taxon-name></italic>
                      <ext-link xmlns:xlink="http://www.w3.org/1999/xlink" ext-link-type="gen" xlink:href="AY512508" xlink:type="simple">AY512508</ext-link>
                    </td><td rowspan="1" colspan="1">0.145</td><td rowspan="1" colspan="1">0.203</td><td rowspan="1" colspan="1">0.175</td><td rowspan="1" colspan="1">0.183</td><td rowspan="1" colspan="1">0.151</td><td rowspan="1" colspan="1">0.154</td><td rowspan="1" colspan="1">0.160</td><td rowspan="1" colspan="1">0.154</td><td rowspan="1" colspan="1"/><td rowspan="1" colspan="1"/><td rowspan="1" colspan="1"/><td rowspan="1" colspan="1"/><td rowspan="1" colspan="1"/><td rowspan="1" colspan="1"/><td rowspan="1" colspan="1"/><td rowspan="1" colspan="1"/><td rowspan="1" colspan="1"/><td rowspan="1" colspan="1"/><td rowspan="1" colspan="1"/><td rowspan="1" colspan="1"/><td rowspan="1" colspan="1"/><td rowspan="1" colspan="1"/><td rowspan="1" colspan="1"/><td rowspan="1" colspan="1"/><td rowspan="1" colspan="1"/><td rowspan="1" colspan="1"/></tr><tr><td rowspan="1" colspan="1">10</td><td rowspan="1" colspan="1">
                      <italic><tp:taxon-name><tp:taxon-name-part taxon-name-part-type="genus" reg="Scolionema">Scolionema</tp:taxon-name-part> <tp:taxon-name-part taxon-name-part-type="species" reg="suvaense">suvaense</tp:taxon-name-part></tp:taxon-name></italic>
                      <ext-link xmlns:xlink="http://www.w3.org/1999/xlink" ext-link-type="gen" xlink:href="AB720909" xlink:type="simple">AB720909</ext-link>
                    </td><td rowspan="1" colspan="1">0.201</td><td rowspan="1" colspan="1">0.243</td><td rowspan="1" colspan="1">0.213</td><td rowspan="1" colspan="1">0.233</td><td rowspan="1" colspan="1">0.191</td><td rowspan="1" colspan="1">0.133</td><td rowspan="1" colspan="1">0.130</td><td rowspan="1" colspan="1">0.130</td><td rowspan="1" colspan="1">0.169</td><td rowspan="1" colspan="1"/><td rowspan="1" colspan="1"/><td rowspan="1" colspan="1"/><td rowspan="1" colspan="1"/><td rowspan="1" colspan="1"/><td rowspan="1" colspan="1"/><td rowspan="1" colspan="1"/><td rowspan="1" colspan="1"/><td rowspan="1" colspan="1"/><td rowspan="1" colspan="1"/><td rowspan="1" colspan="1"/><td rowspan="1" colspan="1"/><td rowspan="1" colspan="1"/><td rowspan="1" colspan="1"/><td rowspan="1" colspan="1"/><td rowspan="1" colspan="1"/><td rowspan="1" colspan="1"/></tr><tr><td rowspan="1" colspan="1">11</td><td rowspan="1" colspan="1">
                      <italic><tp:taxon-name><tp:taxon-name-part taxon-name-part-type="genus" reg="Olindias">Olindias</tp:taxon-name-part> <tp:taxon-name-part taxon-name-part-type="species" reg="deigo">deigo</tp:taxon-name-part></tp:taxon-name></italic>
                      <ext-link xmlns:xlink="http://www.w3.org/1999/xlink" ext-link-type="gen" xlink:href="LC508961" xlink:type="simple">LC508961</ext-link>
                    </td><td rowspan="1" colspan="1">0.198</td><td rowspan="1" colspan="1">0.263</td><td rowspan="1" colspan="1">0.237</td><td rowspan="1" colspan="1">0.240</td><td rowspan="1" colspan="1">0.213</td><td rowspan="1" colspan="1">0.207</td><td rowspan="1" colspan="1">0.200</td><td rowspan="1" colspan="1">0.203</td><td rowspan="1" colspan="1">0.188</td><td rowspan="1" colspan="1">0.178</td><td rowspan="1" colspan="1"/><td rowspan="1" colspan="1"/><td rowspan="1" colspan="1"/><td rowspan="1" colspan="1"/><td rowspan="1" colspan="1"/><td rowspan="1" colspan="1"/><td rowspan="1" colspan="1"/><td rowspan="1" colspan="1"/><td rowspan="1" colspan="1"/><td rowspan="1" colspan="1"/><td rowspan="1" colspan="1"/><td rowspan="1" colspan="1"/><td rowspan="1" colspan="1"/><td rowspan="1" colspan="1"/><td rowspan="1" colspan="1"/><td rowspan="1" colspan="1"/></tr><tr><td rowspan="1" colspan="1">12</td><td rowspan="1" colspan="1">
                      <italic><tp:taxon-name><tp:taxon-name-part taxon-name-part-type="genus" reg="Olindias">Olindias</tp:taxon-name-part> <tp:taxon-name-part taxon-name-part-type="species" reg="deigo">deigo</tp:taxon-name-part></tp:taxon-name></italic>
                      <ext-link xmlns:xlink="http://www.w3.org/1999/xlink" ext-link-type="gen" xlink:href="LC508962" xlink:type="simple">LC508962</ext-link>
                    </td><td rowspan="1" colspan="1">0.201</td><td rowspan="1" colspan="1">0.263</td><td rowspan="1" colspan="1">0.237</td><td rowspan="1" colspan="1">0.237</td><td rowspan="1" colspan="1">0.207</td><td rowspan="1" colspan="1">0.207</td><td rowspan="1" colspan="1">0.200</td><td rowspan="1" colspan="1">0.203</td><td rowspan="1" colspan="1">0.188</td><td rowspan="1" colspan="1">0.178</td><td rowspan="1" colspan="1">0.005</td><td rowspan="1" colspan="1"/><td rowspan="1" colspan="1"/><td rowspan="1" colspan="1"/><td rowspan="1" colspan="1"/><td rowspan="1" colspan="1"/><td rowspan="1" colspan="1"/><td rowspan="1" colspan="1"/><td rowspan="1" colspan="1"/><td rowspan="1" colspan="1"/><td rowspan="1" colspan="1"/><td rowspan="1" colspan="1"/><td rowspan="1" colspan="1"/><td rowspan="1" colspan="1"/><td rowspan="1" colspan="1"/><td rowspan="1" colspan="1"/></tr><tr><td rowspan="1" colspan="1">13</td><td rowspan="1" colspan="1">
                      <italic><tp:taxon-name><tp:taxon-name-part taxon-name-part-type="genus" reg="Olindias">Olindias</tp:taxon-name-part> <tp:taxon-name-part taxon-name-part-type="species" reg="deigo">deigo</tp:taxon-name-part></tp:taxon-name></italic>
                      <ext-link xmlns:xlink="http://www.w3.org/1999/xlink" ext-link-type="gen" xlink:href="LC508963" xlink:type="simple">LC508963</ext-link>
                    </td><td rowspan="1" colspan="1">0.204</td><td rowspan="1" colspan="1">0.263</td><td rowspan="1" colspan="1">0.233</td><td rowspan="1" colspan="1">0.233</td><td rowspan="1" colspan="1">0.204</td><td rowspan="1" colspan="1">0.203</td><td rowspan="1" colspan="1">0.197</td><td rowspan="1" colspan="1">0.200</td><td rowspan="1" colspan="1">0.184</td><td rowspan="1" colspan="1">0.175</td><td rowspan="1" colspan="1">0.007</td><td rowspan="1" colspan="1">0.002</td><td rowspan="1" colspan="1"/><td rowspan="1" colspan="1"/><td rowspan="1" colspan="1"/><td rowspan="1" colspan="1"/><td rowspan="1" colspan="1"/><td rowspan="1" colspan="1"/><td rowspan="1" colspan="1"/><td rowspan="1" colspan="1"/><td rowspan="1" colspan="1"/><td rowspan="1" colspan="1"/><td rowspan="1" colspan="1"/><td rowspan="1" colspan="1"/><td rowspan="1" colspan="1"/><td rowspan="1" colspan="1"/></tr><tr><td rowspan="1" colspan="1">14</td><td rowspan="1" colspan="1">
                      <italic><tp:taxon-name><tp:taxon-name-part taxon-name-part-type="genus" reg="Olindias">Olindias</tp:taxon-name-part> <tp:taxon-name-part taxon-name-part-type="species" reg="deigo">deigo</tp:taxon-name-part></tp:taxon-name></italic>
                      <ext-link xmlns:xlink="http://www.w3.org/1999/xlink" ext-link-type="gen" xlink:href="LC508964" xlink:type="simple">LC508964</ext-link>
                    </td><td rowspan="1" colspan="1">0.204</td><td rowspan="1" colspan="1">0.267</td><td rowspan="1" colspan="1">0.240</td><td rowspan="1" colspan="1">0.240</td><td rowspan="1" colspan="1">0.210</td><td rowspan="1" colspan="1">0.210</td><td rowspan="1" colspan="1">0.197</td><td rowspan="1" colspan="1">0.207</td><td rowspan="1" colspan="1">0.191</td><td rowspan="1" colspan="1">0.181</td><td rowspan="1" colspan="1">0.007</td><td rowspan="1" colspan="1">0.002</td><td rowspan="1" colspan="1">0.005</td><td rowspan="1" colspan="1"/><td rowspan="1" colspan="1"/><td rowspan="1" colspan="1"/><td rowspan="1" colspan="1"/><td rowspan="1" colspan="1"/><td rowspan="1" colspan="1"/><td rowspan="1" colspan="1"/><td rowspan="1" colspan="1"/><td rowspan="1" colspan="1"/><td rowspan="1" colspan="1"/><td rowspan="1" colspan="1"/><td rowspan="1" colspan="1"/><td rowspan="1" colspan="1"/></tr><tr><td rowspan="1" colspan="1">15</td><td rowspan="1" colspan="1">
                      <italic><tp:taxon-name><tp:taxon-name-part taxon-name-part-type="genus" reg="Olindias">Olindias</tp:taxon-name-part> <tp:taxon-name-part taxon-name-part-type="species" reg="formosus">formosus</tp:taxon-name-part></tp:taxon-name></italic>
                      <ext-link xmlns:xlink="http://www.w3.org/1999/xlink" ext-link-type="gen" xlink:href="LC508965" xlink:type="simple">LC508965</ext-link>
                    </td><td rowspan="1" colspan="1">0.188</td><td rowspan="1" colspan="1">0.253</td><td rowspan="1" colspan="1">0.230</td><td rowspan="1" colspan="1">0.237</td><td rowspan="1" colspan="1">0.204</td><td rowspan="1" colspan="1">0.200</td><td rowspan="1" colspan="1">0.187</td><td rowspan="1" colspan="1">0.197</td><td rowspan="1" colspan="1">0.169</td><td rowspan="1" colspan="1">0.181</td><td rowspan="1" colspan="1">0.027</td><td rowspan="1" colspan="1">0.027</td><td rowspan="1" colspan="1">0.025</td><td rowspan="1" colspan="1">0.030</td><td rowspan="1" colspan="1"/><td rowspan="1" colspan="1"/><td rowspan="1" colspan="1"/><td rowspan="1" colspan="1"/><td rowspan="1" colspan="1"/><td rowspan="1" colspan="1"/><td rowspan="1" colspan="1"/><td rowspan="1" colspan="1"/><td rowspan="1" colspan="1"/><td rowspan="1" colspan="1"/><td rowspan="1" colspan="1"/><td rowspan="1" colspan="1"/></tr><tr><td rowspan="1" colspan="1">16</td><td rowspan="1" colspan="1">
                      <italic><tp:taxon-name><tp:taxon-name-part taxon-name-part-type="genus" reg="Olindias">Olindias</tp:taxon-name-part> <tp:taxon-name-part taxon-name-part-type="species" reg="formosus">formosus</tp:taxon-name-part></tp:taxon-name></italic>
                      <ext-link xmlns:xlink="http://www.w3.org/1999/xlink" ext-link-type="gen" xlink:href="LC508966" xlink:type="simple">LC508966</ext-link>
                    </td><td rowspan="1" colspan="1">0.188</td><td rowspan="1" colspan="1">0.253</td><td rowspan="1" colspan="1">0.230</td><td rowspan="1" colspan="1">0.237</td><td rowspan="1" colspan="1">0.204</td><td rowspan="1" colspan="1">0.200</td><td rowspan="1" colspan="1">0.187</td><td rowspan="1" colspan="1">0.197</td><td rowspan="1" colspan="1">0.169</td><td rowspan="1" colspan="1">0.181</td><td rowspan="1" colspan="1">0.027</td><td rowspan="1" colspan="1">0.027</td><td rowspan="1" colspan="1">0.025</td><td rowspan="1" colspan="1">0.030</td><td rowspan="1" colspan="1">0.000</td><td rowspan="1" colspan="1"/><td rowspan="1" colspan="1"/><td rowspan="1" colspan="1"/><td rowspan="1" colspan="1"/><td rowspan="1" colspan="1"/><td rowspan="1" colspan="1"/><td rowspan="1" colspan="1"/><td rowspan="1" colspan="1"/><td rowspan="1" colspan="1"/><td rowspan="1" colspan="1"/><td rowspan="1" colspan="1"/></tr><tr><td rowspan="1" colspan="1">17</td><td rowspan="1" colspan="1">
                      <italic><tp:taxon-name><tp:taxon-name-part taxon-name-part-type="genus" reg="Olindias">Olindias</tp:taxon-name-part> <tp:taxon-name-part taxon-name-part-type="species" reg="formosus">formosus</tp:taxon-name-part></tp:taxon-name></italic>
                      <ext-link xmlns:xlink="http://www.w3.org/1999/xlink" ext-link-type="gen" xlink:href="LC508967" xlink:type="simple">LC508967</ext-link>
                    </td><td rowspan="1" colspan="1">0.188</td><td rowspan="1" colspan="1">0.253</td><td rowspan="1" colspan="1">0.230</td><td rowspan="1" colspan="1">0.237</td><td rowspan="1" colspan="1">0.204</td><td rowspan="1" colspan="1">0.200</td><td rowspan="1" colspan="1">0.187</td><td rowspan="1" colspan="1">0.197</td><td rowspan="1" colspan="1">0.169</td><td rowspan="1" colspan="1">0.181</td><td rowspan="1" colspan="1">0.027</td><td rowspan="1" colspan="1">0.027</td><td rowspan="1" colspan="1">0.025</td><td rowspan="1" colspan="1">0.030</td><td rowspan="1" colspan="1">0.000</td><td rowspan="1" colspan="1">0.000</td><td rowspan="1" colspan="1"/><td rowspan="1" colspan="1"/><td rowspan="1" colspan="1"/><td rowspan="1" colspan="1"/><td rowspan="1" colspan="1"/><td rowspan="1" colspan="1"/><td rowspan="1" colspan="1"/><td rowspan="1" colspan="1"/><td rowspan="1" colspan="1"/><td rowspan="1" colspan="1"/></tr><tr><td rowspan="1" colspan="1">18</td><td rowspan="1" colspan="1">
                      <italic><tp:taxon-name><tp:taxon-name-part taxon-name-part-type="genus" reg="Olindias">Olindias</tp:taxon-name-part> <tp:taxon-name-part taxon-name-part-type="species" reg="formosus">formosus</tp:taxon-name-part></tp:taxon-name></italic>
                      <ext-link xmlns:xlink="http://www.w3.org/1999/xlink" ext-link-type="gen" xlink:href="LC508968" xlink:type="simple">LC508968</ext-link>
                    </td><td rowspan="1" colspan="1">0.189</td><td rowspan="1" colspan="1">0.254</td><td rowspan="1" colspan="1">0.230</td><td rowspan="1" colspan="1">0.237</td><td rowspan="1" colspan="1">0.204</td><td rowspan="1" colspan="1">0.201</td><td rowspan="1" colspan="1">0.188</td><td rowspan="1" colspan="1">0.197</td><td rowspan="1" colspan="1">0.169</td><td rowspan="1" colspan="1">0.182</td><td rowspan="1" colspan="1">0.028</td><td rowspan="1" colspan="1">0.028</td><td rowspan="1" colspan="1">0.025</td><td rowspan="1" colspan="1">0.030</td><td rowspan="1" colspan="1">0.000</td><td rowspan="1" colspan="1">0.000</td><td rowspan="1" colspan="1">0.000</td><td rowspan="1" colspan="1"/><td rowspan="1" colspan="1"/><td rowspan="1" colspan="1"/><td rowspan="1" colspan="1"/><td rowspan="1" colspan="1"/><td rowspan="1" colspan="1"/><td rowspan="1" colspan="1"/><td rowspan="1" colspan="1"/><td rowspan="1" colspan="1"/></tr><tr><td rowspan="1" colspan="1">19</td><td rowspan="1" colspan="1">
                      <italic><tp:taxon-name><tp:taxon-name-part taxon-name-part-type="genus" reg="Olindias">Olindias</tp:taxon-name-part> <tp:taxon-name-part taxon-name-part-type="species" reg="formosus">formosus</tp:taxon-name-part></tp:taxon-name></italic>
                      <ext-link xmlns:xlink="http://www.w3.org/1999/xlink" ext-link-type="gen" xlink:href="LC508969" xlink:type="simple">LC508969</ext-link>
                    </td><td rowspan="1" colspan="1">0.189</td><td rowspan="1" colspan="1">0.254</td><td rowspan="1" colspan="1">0.230</td><td rowspan="1" colspan="1">0.237</td><td rowspan="1" colspan="1">0.204</td><td rowspan="1" colspan="1">0.201</td><td rowspan="1" colspan="1">0.188</td><td rowspan="1" colspan="1">0.197</td><td rowspan="1" colspan="1">0.169</td><td rowspan="1" colspan="1">0.182</td><td rowspan="1" colspan="1">0.028</td><td rowspan="1" colspan="1">0.028</td><td rowspan="1" colspan="1">0.025</td><td rowspan="1" colspan="1">0.030</td><td rowspan="1" colspan="1">0.000</td><td rowspan="1" colspan="1">0.000</td><td rowspan="1" colspan="1">0.000</td><td rowspan="1" colspan="1">0.000</td><td rowspan="1" colspan="1"/><td rowspan="1" colspan="1"/><td rowspan="1" colspan="1"/><td rowspan="1" colspan="1"/><td rowspan="1" colspan="1"/><td rowspan="1" colspan="1"/><td rowspan="1" colspan="1"/><td rowspan="1" colspan="1"/></tr><tr><td rowspan="1" colspan="1">20</td><td rowspan="1" colspan="1">
                      <italic><tp:taxon-name><tp:taxon-name-part taxon-name-part-type="genus" reg="Olindias">Olindias</tp:taxon-name-part> <tp:taxon-name-part taxon-name-part-type="species" reg="formosus">formosus</tp:taxon-name-part></tp:taxon-name></italic>
                      <ext-link xmlns:xlink="http://www.w3.org/1999/xlink" ext-link-type="gen" xlink:href="LC508970" xlink:type="simple">LC508970</ext-link>
                    </td><td rowspan="1" colspan="1">0.188</td><td rowspan="1" colspan="1">0.253</td><td rowspan="1" colspan="1">0.233</td><td rowspan="1" colspan="1">0.240</td><td rowspan="1" colspan="1">0.207</td><td rowspan="1" colspan="1">0.200</td><td rowspan="1" colspan="1">0.187</td><td rowspan="1" colspan="1">0.197</td><td rowspan="1" colspan="1">0.169</td><td rowspan="1" colspan="1">0.181</td><td rowspan="1" colspan="1">0.030</td><td rowspan="1" colspan="1">0.030</td><td rowspan="1" colspan="1">0.027</td><td rowspan="1" colspan="1">0.033</td><td rowspan="1" colspan="1">0.002</td><td rowspan="1" colspan="1">0.002</td><td rowspan="1" colspan="1">0.002</td><td rowspan="1" colspan="1">0.002</td><td rowspan="1" colspan="1">0.002</td><td rowspan="1" colspan="1"/><td rowspan="1" colspan="1"/><td rowspan="1" colspan="1"/><td rowspan="1" colspan="1"/><td rowspan="1" colspan="1"/><td rowspan="1" colspan="1"/><td rowspan="1" colspan="1"/></tr><tr><td rowspan="1" colspan="1">21</td><td rowspan="1" colspan="1">
                      <italic><tp:taxon-name><tp:taxon-name-part taxon-name-part-type="genus" reg="Olindias">Olindias</tp:taxon-name-part> <tp:taxon-name-part taxon-name-part-type="species" reg="formosus">formosus</tp:taxon-name-part></tp:taxon-name></italic>
                      <ext-link xmlns:xlink="http://www.w3.org/1999/xlink" ext-link-type="gen" xlink:href="KF184031" xlink:type="simple">KF184031</ext-link>
                    </td><td rowspan="1" colspan="1">0.188</td><td rowspan="1" colspan="1">0.253</td><td rowspan="1" colspan="1">0.230</td><td rowspan="1" colspan="1">0.237</td><td rowspan="1" colspan="1">0.204</td><td rowspan="1" colspan="1">0.200</td><td rowspan="1" colspan="1">0.187</td><td rowspan="1" colspan="1">0.197</td><td rowspan="1" colspan="1">0.169</td><td rowspan="1" colspan="1">0.181</td><td rowspan="1" colspan="1">0.027</td><td rowspan="1" colspan="1">0.027</td><td rowspan="1" colspan="1">0.025</td><td rowspan="1" colspan="1">0.030</td><td rowspan="1" colspan="1">0.000</td><td rowspan="1" colspan="1">0.000</td><td rowspan="1" colspan="1">0.000</td><td rowspan="1" colspan="1">0.000</td><td rowspan="1" colspan="1">0.000</td><td rowspan="1" colspan="1">0.002</td><td rowspan="1" colspan="1"/><td rowspan="1" colspan="1"/><td rowspan="1" colspan="1"/><td rowspan="1" colspan="1"/><td rowspan="1" colspan="1"/><td rowspan="1" colspan="1"/></tr><tr><td rowspan="1" colspan="1">22</td><td rowspan="1" colspan="1">
                      <italic><tp:taxon-name><tp:taxon-name-part taxon-name-part-type="genus" reg="Olindias">Olindias</tp:taxon-name-part> <tp:taxon-name-part taxon-name-part-type="species" reg="mulleri">mulleri</tp:taxon-name-part></tp:taxon-name></italic>
                      <ext-link xmlns:xlink="http://www.w3.org/1999/xlink" ext-link-type="gen" xlink:href="AY512509" xlink:type="simple">AY512509</ext-link>
                    </td><td rowspan="1" colspan="1">0.217</td><td rowspan="1" colspan="1">0.274</td><td rowspan="1" colspan="1">0.244</td><td rowspan="1" colspan="1">0.254</td><td rowspan="1" colspan="1">0.213</td><td rowspan="1" colspan="1">0.210</td><td rowspan="1" colspan="1">0.197</td><td rowspan="1" colspan="1">0.206</td><td rowspan="1" colspan="1">0.175</td><td rowspan="1" colspan="1">0.191</td><td rowspan="1" colspan="1">0.072</td><td rowspan="1" colspan="1">0.072</td><td rowspan="1" colspan="1">0.069</td><td rowspan="1" colspan="1">0.074</td><td rowspan="1" colspan="1">0.061</td><td rowspan="1" colspan="1">0.061</td><td rowspan="1" colspan="1">0.061</td><td rowspan="1" colspan="1">0.061</td><td rowspan="1" colspan="1">0.061</td><td rowspan="1" colspan="1">0.064</td><td rowspan="1" colspan="1">0.061</td><td rowspan="1" colspan="1"/><td rowspan="1" colspan="1"/><td rowspan="1" colspan="1"/><td rowspan="1" colspan="1"/><td rowspan="1" colspan="1"/></tr><tr><td rowspan="1" colspan="1">23</td><td rowspan="1" colspan="1">
                      <italic><tp:taxon-name><tp:taxon-name-part taxon-name-part-type="genus" reg="Olindias">Olindias</tp:taxon-name-part> <tp:taxon-name-part taxon-name-part-type="species" reg="mulleri">mulleri</tp:taxon-name-part></tp:taxon-name></italic>
                      <ext-link xmlns:xlink="http://www.w3.org/1999/xlink" ext-link-type="gen" xlink:href="EU293978" xlink:type="simple">EU293978</ext-link>
                    </td><td rowspan="1" colspan="1">0.217</td><td rowspan="1" colspan="1">0.274</td><td rowspan="1" colspan="1">0.244</td><td rowspan="1" colspan="1">0.254</td><td rowspan="1" colspan="1">0.213</td><td rowspan="1" colspan="1">0.210</td><td rowspan="1" colspan="1">0.197</td><td rowspan="1" colspan="1">0.206</td><td rowspan="1" colspan="1">0.175</td><td rowspan="1" colspan="1">0.191</td><td rowspan="1" colspan="1">0.072</td><td rowspan="1" colspan="1">0.072</td><td rowspan="1" colspan="1">0.069</td><td rowspan="1" colspan="1">0.074</td><td rowspan="1" colspan="1">0.061</td><td rowspan="1" colspan="1">0.061</td><td rowspan="1" colspan="1">0.061</td><td rowspan="1" colspan="1">0.061</td><td rowspan="1" colspan="1">0.061</td><td rowspan="1" colspan="1">0.064</td><td rowspan="1" colspan="1">0.061</td><td rowspan="1" colspan="1">0.000</td><td rowspan="1" colspan="1"/><td rowspan="1" colspan="1"/><td rowspan="1" colspan="1"/><td rowspan="1" colspan="1"/></tr><tr><td rowspan="1" colspan="1">24</td><td rowspan="1" colspan="1">
                      <italic><tp:taxon-name><tp:taxon-name-part taxon-name-part-type="genus" reg="Olindias">Olindias</tp:taxon-name-part> <tp:taxon-name-part taxon-name-part-type="species" reg="sambaquiensis">sambaquiensis</tp:taxon-name-part></tp:taxon-name></italic>
                      <ext-link xmlns:xlink="http://www.w3.org/1999/xlink" ext-link-type="gen" xlink:href="EU293977" xlink:type="simple">EU293977</ext-link>
                    </td><td rowspan="1" colspan="1">0.214</td><td rowspan="1" colspan="1">0.260</td><td rowspan="1" colspan="1">0.253</td><td rowspan="1" colspan="1">0.257</td><td rowspan="1" colspan="1">0.226</td><td rowspan="1" colspan="1">0.220</td><td rowspan="1" colspan="1">0.216</td><td rowspan="1" colspan="1">0.220</td><td rowspan="1" colspan="1">0.197</td><td rowspan="1" colspan="1">0.204</td><td rowspan="1" colspan="1">0.094</td><td rowspan="1" colspan="1">0.096</td><td rowspan="1" colspan="1">0.094</td><td rowspan="1" colspan="1">0.099</td><td rowspan="1" colspan="1">0.088</td><td rowspan="1" colspan="1">0.088</td><td rowspan="1" colspan="1">0.088</td><td rowspan="1" colspan="1">0.088</td><td rowspan="1" colspan="1">0.088</td><td rowspan="1" colspan="1">0.088</td><td rowspan="1" colspan="1">0.088</td><td rowspan="1" colspan="1">0.066</td><td rowspan="1" colspan="1">0.066</td><td rowspan="1" colspan="1"/><td rowspan="1" colspan="1"/><td rowspan="1" colspan="1"/></tr><tr><td rowspan="1" colspan="1">25</td><td rowspan="1" colspan="1">
                      <italic><tp:taxon-name><tp:taxon-name-part taxon-name-part-type="genus" reg="Olindias">Olindias</tp:taxon-name-part> <tp:taxon-name-part taxon-name-part-type="species" reg="sambaquiensis">sambaquiensis</tp:taxon-name-part></tp:taxon-name></italic>
                      <ext-link xmlns:xlink="http://www.w3.org/1999/xlink" ext-link-type="gen" xlink:href="KT266630" xlink:type="simple">KT266630</ext-link>
                    </td><td rowspan="1" colspan="1">0.218</td><td rowspan="1" colspan="1">0.263</td><td rowspan="1" colspan="1">0.257</td><td rowspan="1" colspan="1">0.260</td><td rowspan="1" colspan="1">0.229</td><td rowspan="1" colspan="1">0.216</td><td rowspan="1" colspan="1">0.213</td><td rowspan="1" colspan="1">0.216</td><td rowspan="1" colspan="1">0.194</td><td rowspan="1" colspan="1">0.200</td><td rowspan="1" colspan="1">0.096</td><td rowspan="1" colspan="1">0.099</td><td rowspan="1" colspan="1">0.096</td><td rowspan="1" colspan="1">0.102</td><td rowspan="1" colspan="1">0.091</td><td rowspan="1" colspan="1">0.091</td><td rowspan="1" colspan="1">0.091</td><td rowspan="1" colspan="1">0.091</td><td rowspan="1" colspan="1">0.091</td><td rowspan="1" colspan="1">0.091</td><td rowspan="1" colspan="1">0.091</td><td rowspan="1" colspan="1">0.064</td><td rowspan="1" colspan="1">0.064</td><td rowspan="1" colspan="1">0.002</td><td rowspan="1" colspan="1"/><td rowspan="1" colspan="1"/></tr><tr><td rowspan="1" colspan="1">26</td><td rowspan="1" colspan="1">
                      <italic><tp:taxon-name><tp:taxon-name-part taxon-name-part-type="genus" reg="Olindias">Olindias</tp:taxon-name-part> <tp:taxon-name-part taxon-name-part-type="species" reg="tenuis">tenuis</tp:taxon-name-part></tp:taxon-name></italic>
                      <ext-link xmlns:xlink="http://www.w3.org/1999/xlink" ext-link-type="gen" xlink:href="MG979369" xlink:type="simple">MG979369</ext-link>
                    </td><td rowspan="1" colspan="1">0.217</td><td rowspan="1" colspan="1">0.253</td><td rowspan="1" colspan="1">0.233</td><td rowspan="1" colspan="1">0.230</td><td rowspan="1" colspan="1">0.213</td><td rowspan="1" colspan="1">0.207</td><td rowspan="1" colspan="1">0.207</td><td rowspan="1" colspan="1">0.207</td><td rowspan="1" colspan="1">0.157</td><td rowspan="1" colspan="1">0.200</td><td rowspan="1" colspan="1">0.096</td><td rowspan="1" colspan="1">0.096</td><td rowspan="1" colspan="1">0.093</td><td rowspan="1" colspan="1">0.099</td><td rowspan="1" colspan="1">0.088</td><td rowspan="1" colspan="1">0.088</td><td rowspan="1" colspan="1">0.088</td><td rowspan="1" colspan="1">0.088</td><td rowspan="1" colspan="1">0.088</td><td rowspan="1" colspan="1">0.091</td><td rowspan="1" colspan="1">0.088</td><td rowspan="1" colspan="1">0.077</td><td rowspan="1" colspan="1">0.077</td><td rowspan="1" colspan="1">0.108</td><td rowspan="1" colspan="1">0.105</td><td rowspan="1" colspan="1"/></tr><tr><td rowspan="1" colspan="1">27</td><td rowspan="1" colspan="1">
                      <italic><tp:taxon-name><tp:taxon-name-part taxon-name-part-type="genus" reg="Monobrachium">Monobrachium</tp:taxon-name-part> <tp:taxon-name-part taxon-name-part-type="species" reg="parasiticum">parasiticum</tp:taxon-name-part></tp:taxon-name></italic>
                      <ext-link xmlns:xlink="http://www.w3.org/1999/xlink" ext-link-type="gen" xlink:href="EU293970" xlink:type="simple">EU293970</ext-link>
                    </td><td rowspan="1" colspan="1">0.234</td><td rowspan="1" colspan="1">0.344</td><td rowspan="1" colspan="1">0.314</td><td rowspan="1" colspan="1">0.351</td><td rowspan="1" colspan="1">0.299</td><td rowspan="1" colspan="1">0.265</td><td rowspan="1" colspan="1">0.258</td><td rowspan="1" colspan="1">0.261</td><td rowspan="1" colspan="1">0.218</td><td rowspan="1" colspan="1">0.276</td><td rowspan="1" colspan="1">0.241</td><td rowspan="1" colspan="1">0.241</td><td rowspan="1" colspan="1">0.241</td><td rowspan="1" colspan="1">0.245</td><td rowspan="1" colspan="1">0.224</td><td rowspan="1" colspan="1">0.224</td><td rowspan="1" colspan="1">0.224</td><td rowspan="1" colspan="1">0.225</td><td rowspan="1" colspan="1">0.225</td><td rowspan="1" colspan="1">0.224</td><td rowspan="1" colspan="1">0.224</td><td rowspan="1" colspan="1">0.231</td><td rowspan="1" colspan="1">0.231</td><td rowspan="1" colspan="1">0.259</td><td rowspan="1" colspan="1">0.262</td><td rowspan="1" colspan="1">0.262</td></tr></tbody></table></table-wrap><fig id="F11" position="float" orientation="portrait"><object-id xmlns:xlink="http://www.w3.org/1999/xlink" content-type="doi" xlink:type="simple">10.3897/zookeys.900.38850.figure11</object-id><object-id xmlns:xlink="http://www.w3.org/1999/xlink" content-type="arpha" xlink:type="simple">F9C0F3AA-9F8B-541D-9F97-ED2E5847CFE4</object-id><object-id xmlns:xlink="http://www.w3.org/1999/xlink" content-type="doi" xlink:type="simple">10.3897/zookeys.900.38850.figure11</object-id><label>Figure 11.</label><caption><p>Maximum likelihood tree for 15 limnomedusan taxa based on the nuclear 16S rDNA data set. Scale bars indicate branch length in substitutions per site. Nodal support values are presented as the ML bootstrap value; only values &gt;50% are shown.</p></caption><graphic xmlns:xlink="http://www.w3.org/1999/xlink" xlink:href="zookeys-900-001-g011.jpg" position="float" orientation="portrait" xlink:type="simple" id="oo_369041.jpg"><uri content-type="original_file" xlink:type="simple">https://binary.pensoft.net/fig/369041</uri></graphic></fig></tp:treatment-sec><tp:treatment-sec sec-type="habitat" id="SECID0ECLAE"><title>Habitat and ecology.</title><p>Medusae of <italic><tp:taxon-name><tp:taxon-name-part taxon-name-part-type="genus" reg="Olindias">O.</tp:taxon-name-part> <tp:taxon-name-part taxon-name-part-type="species" reg="deigo">deigo</tp:taxon-name-part></tp:taxon-name></italic> appeared in shallow waters (from 3 to 10 m) during winter and spring in a range of subtropical temperature localities in the Ryukyu Archipelago, southern Japan. The medusae rested on the sandy bottom or in areas with a good slope and movement of water during the daytime while they drifted and swam by extending their tentacles during the night. Thus, the species seems to be nocturnal in behavior. Stinging events attributable to <italic><tp:taxon-name><tp:taxon-name-part taxon-name-part-type="genus" reg="Olindias">O.</tp:taxon-name-part> <tp:taxon-name-part taxon-name-part-type="species" reg="deigo">deigo</tp:taxon-name-part></tp:taxon-name></italic> have not been reported thus far.</p></tp:treatment-sec><tp:treatment-sec sec-type="etymology" id="SECID0E5LAE"><title>Etymology.</title><p>The species name comes from the beautiful appearance of the jellyfish. The Japanese name <italic><tp:taxon-name><tp:taxon-name-part taxon-name-part-type="genus" reg="Olindias"/><tp:taxon-name-part taxon-name-part-type="species" reg="deigo">deigo</tp:taxon-name-part></tp:taxon-name></italic> (noun in apposition) means <italic><tp:taxon-name><tp:taxon-name-part taxon-name-part-type="genus" reg="Erythrina">Erythrina</tp:taxon-name-part> <tp:taxon-name-part taxon-name-part-type="species" reg="variegata">variegata</tp:taxon-name-part></tp:taxon-name></italic> which is popular as the “prefectural flower” of Okinawa.</p></tp:treatment-sec><tp:treatment-sec sec-type="Differential diagnosis" id="SECID0EZMAE"><title>Differential diagnosis.</title><p>A comparison of key features of the species in the genus <italic><tp:taxon-name><tp:taxon-name-part taxon-name-part-type="genus" reg="Olindias">Olindias</tp:taxon-name-part></tp:taxon-name></italic> is presented in Table <xref ref-type="table" rid="T5">5</xref>. All species of <italic><tp:taxon-name><tp:taxon-name-part taxon-name-part-type="genus" reg="Olindias">Olindias</tp:taxon-name-part></tp:taxon-name></italic> have four radial canals and numerous centripetal canals; numerous tentacles of two kinds: primary ones issuing above the umbrella <!--PageBreak--><!--PageBreak--><!--PageBreak--><!--PageBreak--><!--PageBreak-->margin, with distal adhesive pads and cnidocysts in transverse clasps and secondary ones on the umbrella margin, no adhesive pads, cnidocyst in rings; gonads with papilliform processes, on radial canals; numerous marginal clubs, statocyst usually in pairs at base of primary tentacles (<xref ref-type="bibr" rid="B3">Bouillon et al. 2006</xref>). <italic><tp:taxon-name><tp:taxon-name-part taxon-name-part-type="genus" reg="Olindias">Olindias</tp:taxon-name-part> <tp:taxon-name-part taxon-name-part-type="species" reg="deigo">deigo</tp:taxon-name-part></tp:taxon-name></italic> can be distinguished from other <tp:taxon-name><tp:taxon-name-part taxon-name-part-type="family">Olindiidae</tp:taxon-name-part></tp:taxon-name> species by the number and color of tentacles in adult medusae. Many more primary tentacles than secondary tentacles in <italic><tp:taxon-name><tp:taxon-name-part taxon-name-part-type="genus" reg="Olindias">O.</tp:taxon-name-part> <tp:taxon-name-part taxon-name-part-type="species" reg="deigo">deigo</tp:taxon-name-part></tp:taxon-name></italic>, <italic><tp:taxon-name><tp:taxon-name-part taxon-name-part-type="genus" reg="Olindias">O.</tp:taxon-name-part> <tp:taxon-name-part taxon-name-part-type="species" reg="formosus">formosus</tp:taxon-name-part></tp:taxon-name></italic>, and <italic><tp:taxon-name><tp:taxon-name-part taxon-name-part-type="genus" reg="Olindias">O.</tp:taxon-name-part> <tp:taxon-name-part taxon-name-part-type="species" reg="singularis">singularis</tp:taxon-name-part></tp:taxon-name></italic>, while fewer primary tentacles than secondary tentacles in <italic><tp:taxon-name><tp:taxon-name-part taxon-name-part-type="genus" reg="Olindias">O.</tp:taxon-name-part> <tp:taxon-name-part taxon-name-part-type="species" reg="malayensis">malayensis</tp:taxon-name-part></tp:taxon-name></italic>, <italic><tp:taxon-name><tp:taxon-name-part taxon-name-part-type="genus" reg="Olindias">O.</tp:taxon-name-part> <tp:taxon-name-part taxon-name-part-type="species" reg="muelleri">muelleri</tp:taxon-name-part></tp:taxon-name></italic>, <italic><tp:taxon-name><tp:taxon-name-part taxon-name-part-type="genus" reg="Olindias">O.</tp:taxon-name-part> <tp:taxon-name-part taxon-name-part-type="species" reg="sambaquiensis">sambaquiensis</tp:taxon-name-part></tp:taxon-name></italic>, and <italic><tp:taxon-name><tp:taxon-name-part taxon-name-part-type="genus" reg="Olindias">O.</tp:taxon-name-part> <tp:taxon-name-part taxon-name-part-type="species" reg="tenuis">tenuis</tp:taxon-name-part></tp:taxon-name></italic> (Table <xref ref-type="table" rid="T5">5</xref>). Several exumbrella tentacles present in <italic><tp:taxon-name><tp:taxon-name-part taxon-name-part-type="genus" reg="Olindias">O.</tp:taxon-name-part> <tp:taxon-name-part taxon-name-part-type="species" reg="deigo">deigo</tp:taxon-name-part></tp:taxon-name></italic> and <italic><tp:taxon-name><tp:taxon-name-part taxon-name-part-type="genus" reg="Olindias">O.</tp:taxon-name-part> <tp:taxon-name-part taxon-name-part-type="species" reg="formosus">formosus</tp:taxon-name-part></tp:taxon-name></italic> while lacking in others. Exumbrella tentacles of <italic><tp:taxon-name><tp:taxon-name-part taxon-name-part-type="genus" reg="Olindias">O.</tp:taxon-name-part> <tp:taxon-name-part taxon-name-part-type="species" reg="deigo">deigo</tp:taxon-name-part></tp:taxon-name></italic> many more than those of <italic><tp:taxon-name><tp:taxon-name-part taxon-name-part-type="genus" reg="Olindias">O.</tp:taxon-name-part> <tp:taxon-name-part taxon-name-part-type="species" reg="formosus">formosus</tp:taxon-name-part></tp:taxon-name></italic> (84 vs 30–60, respectively). The primary tentacles were colorful (black, purple, and glow green) in <italic><tp:taxon-name><tp:taxon-name-part taxon-name-part-type="genus" reg="Olindias">O.</tp:taxon-name-part> <tp:taxon-name-part taxon-name-part-type="species" reg="deigo">deigo</tp:taxon-name-part></tp:taxon-name></italic> and <italic><tp:taxon-name><tp:taxon-name-part taxon-name-part-type="genus" reg="Olindias">O.</tp:taxon-name-part> <tp:taxon-name-part taxon-name-part-type="species" reg="formosus">formosus</tp:taxon-name-part></tp:taxon-name></italic>, while they were red and yellow in <italic><tp:taxon-name><tp:taxon-name-part taxon-name-part-type="genus" reg="Olindias">O.</tp:taxon-name-part> <tp:taxon-name-part taxon-name-part-type="species" reg="malayensis">malayensis</tp:taxon-name-part></tp:taxon-name></italic>, <italic><tp:taxon-name><tp:taxon-name-part taxon-name-part-type="genus" reg="Olindias">O.</tp:taxon-name-part> <tp:taxon-name-part taxon-name-part-type="species" reg="muelleri">muelleri</tp:taxon-name-part></tp:taxon-name></italic>, <italic><tp:taxon-name><tp:taxon-name-part taxon-name-part-type="genus" reg="Olindias">O.</tp:taxon-name-part> <tp:taxon-name-part taxon-name-part-type="species" reg="sambaquiensis">sambaquiensis</tp:taxon-name-part></tp:taxon-name></italic>, and <italic><tp:taxon-name><tp:taxon-name-part taxon-name-part-type="genus" reg="Olindias">O.</tp:taxon-name-part> <tp:taxon-name-part taxon-name-part-type="species" reg="tenuis">tenuis</tp:taxon-name-part></tp:taxon-name></italic> (no data for <italic><tp:taxon-name><tp:taxon-name-part taxon-name-part-type="genus" reg="Olindias">O.</tp:taxon-name-part> <tp:taxon-name-part taxon-name-part-type="species" reg="singularis">singularis</tp:taxon-name-part></tp:taxon-name></italic> and <italic><tp:taxon-name><tp:taxon-name-part taxon-name-part-type="genus" reg="Olindias">Olindias</tp:taxon-name-part></tp:taxon-name></italic> sp.) (Table <xref ref-type="table" rid="T5">5</xref>).</p><table-wrap id="T5" position="float" orientation="portrait"><label>Table 5.</label><caption><p>Morphology of adult medusae in previous and the present study. Bars represent a lack of data.</p></caption><table id="TID0ELGDI" rules="all"><tbody><tr><th rowspan="1" colspan="1"/><th rowspan="1" colspan="1"><italic><tp:taxon-name><tp:taxon-name-part taxon-name-part-type="genus" reg="Olindias">O.</tp:taxon-name-part> <tp:taxon-name-part taxon-name-part-type="species" reg="deigo">deigo</tp:taxon-name-part></tp:taxon-name></italic> sp. nov.</th><th rowspan="1" colspan="2">
                      <italic><tp:taxon-name><tp:taxon-name-part taxon-name-part-type="genus" reg="Olindias">O.</tp:taxon-name-part> <tp:taxon-name-part taxon-name-part-type="species" reg="formosus">formosus</tp:taxon-name-part></tp:taxon-name></italic>
                    </th><th rowspan="1" colspan="1">
                      <italic><tp:taxon-name><tp:taxon-name-part taxon-name-part-type="genus" reg="Olindias">O.</tp:taxon-name-part> <tp:taxon-name-part taxon-name-part-type="species" reg="malayensis">malayensis</tp:taxon-name-part></tp:taxon-name></italic>
                    </th><th rowspan="1" colspan="2">
                      <italic><tp:taxon-name><tp:taxon-name-part taxon-name-part-type="genus" reg="Olindias">O.</tp:taxon-name-part> <tp:taxon-name-part taxon-name-part-type="species" reg="mulleri">mulleri</tp:taxon-name-part></tp:taxon-name></italic>
                    </th><th rowspan="1" colspan="1">
                      <italic><tp:taxon-name><tp:taxon-name-part taxon-name-part-type="genus" reg="Olindias">O.</tp:taxon-name-part> <tp:taxon-name-part taxon-name-part-type="species" reg="sambaquiensis">sambaquiensis</tp:taxon-name-part></tp:taxon-name></italic>
                    </th><th rowspan="1" colspan="1">
                      <italic><tp:taxon-name><tp:taxon-name-part taxon-name-part-type="genus" reg="Olindias">O.</tp:taxon-name-part> <tp:taxon-name-part taxon-name-part-type="species" reg="singularis">singularis</tp:taxon-name-part></tp:taxon-name></italic>
                    </th><th rowspan="1" colspan="1">
                      <italic><tp:taxon-name><tp:taxon-name-part taxon-name-part-type="genus" reg="Olindias">O.</tp:taxon-name-part> <tp:taxon-name-part taxon-name-part-type="species" reg="tenuis">tenuis</tp:taxon-name-part></tp:taxon-name></italic>
                    </th><th rowspan="1" colspan="1"><italic><tp:taxon-name><tp:taxon-name-part taxon-name-part-type="genus" reg="Olindias">Olindias</tp:taxon-name-part></tp:taxon-name></italic> sp. (young medusa)</th></tr><tr><td rowspan="1" colspan="1">UD (mm)</td><td rowspan="1" colspan="1">62–84</td><td rowspan="1" colspan="1">83.2</td><td rowspan="1" colspan="1">75</td><td rowspan="1" colspan="1">25–35</td><td rowspan="1" colspan="1">40–60</td><td rowspan="1" colspan="1">22–44</td><td rowspan="1" colspan="1">50–100</td><td rowspan="1" colspan="1">13–36</td><td rowspan="1" colspan="1">35</td><td rowspan="1" colspan="1">7</td></tr><tr><td rowspan="1" colspan="1">UH (mm)</td><td rowspan="1" colspan="1">30–45</td><td rowspan="1" colspan="1">42.6</td><td rowspan="1" colspan="1">about 1/2 of UD</td><td rowspan="1" colspan="1">over 1/2 of UD</td><td rowspan="1" colspan="1">–</td><td rowspan="1" colspan="1">–</td><td rowspan="1" colspan="1">–</td><td rowspan="1" colspan="1">half of UD</td><td rowspan="1" colspan="1">–</td><td rowspan="1" colspan="1">5.5</td></tr><tr><td rowspan="1" colspan="1">No. of ET</td><td rowspan="1" colspan="1">30–60</td><td rowspan="1" colspan="1">84</td><td rowspan="1" colspan="1">present</td><td rowspan="1" colspan="1">absent</td><td rowspan="1" colspan="1">absent</td><td rowspan="1" colspan="1">absent</td><td rowspan="1" colspan="1">absent</td><td rowspan="1" colspan="1">absent</td><td rowspan="1" colspan="1">absent</td><td rowspan="1" colspan="1">absent</td></tr><tr><td rowspan="1" colspan="1">No. of PT</td><td rowspan="1" colspan="1">78–141</td><td rowspan="1" colspan="1">168</td><td rowspan="1" colspan="1">264</td><td rowspan="1" colspan="1">20–30</td><td rowspan="1" colspan="1">50–60</td><td rowspan="1" colspan="1">48–60</td><td rowspan="1" colspan="1">80–100</td><td rowspan="1" colspan="1">28–86</td><td rowspan="1" colspan="1">32–54</td><td rowspan="1" colspan="1">12</td></tr><tr><td rowspan="1" colspan="1">No. of ST</td><td rowspan="1" colspan="1">49–51</td><td rowspan="1" colspan="1">57</td><td rowspan="1" colspan="1">325</td><td rowspan="1" colspan="1">30–40</td><td rowspan="1" colspan="1">100–120</td><td rowspan="1" colspan="1">96–120</td><td rowspan="1" colspan="1">200–300</td><td rowspan="1" colspan="1">16–50</td><td rowspan="1" colspan="1">38–70</td><td rowspan="1" colspan="1">–</td></tr><tr><td rowspan="1" colspan="1">No. of MC</td><td rowspan="1" colspan="1">168–242</td><td rowspan="1" colspan="1">283</td><td rowspan="1" colspan="1">–</td><td rowspan="1" colspan="1">120</td><td rowspan="1" colspan="1">100–170</td><td rowspan="1" colspan="1">–</td><td rowspan="1" colspan="1">100–200</td><td rowspan="1" colspan="1">32 to more than 100</td><td rowspan="1" colspan="1">64–69</td><td rowspan="1" colspan="1">–</td></tr><tr><td rowspan="1" colspan="1">No. of CC (per quadrant)</td><td rowspan="1" colspan="1">20–26</td><td rowspan="1" colspan="1">19–23</td><td rowspan="1" colspan="1">18–23</td><td rowspan="1" colspan="1">7–9</td><td rowspan="1" colspan="1">11–19</td><td rowspan="1" colspan="1">7–11</td><td rowspan="1" colspan="1">21–27</td><td rowspan="1" colspan="1">4–12</td><td rowspan="1" colspan="1">7–10</td><td rowspan="1" colspan="1">1</td></tr><tr><td rowspan="1" colspan="1">No. of gonads</td><td rowspan="1" colspan="1">4</td><td rowspan="1" colspan="1">4–6</td><td rowspan="1" colspan="1">4–6</td><td rowspan="1" colspan="1">4</td><td rowspan="1" colspan="1">4</td><td rowspan="1" colspan="1">4</td><td rowspan="1" colspan="1">4</td><td rowspan="1" colspan="1">4</td><td rowspan="1" colspan="1">4</td><td rowspan="1" colspan="1">4</td></tr><tr><td rowspan="1" colspan="1">Gonads</td><td rowspan="1" colspan="1">Folded/ along nearly whole length of radial canals</td><td rowspan="1" colspan="1">Folded/ along nearly whole length of radial canals</td><td rowspan="1" colspan="1">–</td><td rowspan="1" colspan="1">Papilliform/ along nearly whole length of radial canals</td><td rowspan="1" colspan="1">Linear, swollen, with surfaces covered with branched processes/ over nearly entire length of radial canals</td><td rowspan="1" colspan="1">Papilliform/along the radial canals</td><td rowspan="1" colspan="1">Folded/ along nearly whole length of radial canals</td><td rowspan="1" colspan="1">Papilliform/ outer half of radial canals</td><td rowspan="1" colspan="1">Papilliform/ outer half of radial canals</td><td rowspan="1" colspan="1">Folded/ upper half of the radial canals</td></tr><tr><td rowspan="1" colspan="1">Statocysts</td><td rowspan="1" colspan="1">Not examined</td><td rowspan="1" colspan="1">Not examined</td><td rowspan="1" colspan="1">Twice as many as primary tentacles</td><td rowspan="1" colspan="1">Twice as many as primary tentacles</td><td rowspan="1" colspan="1">Twice as many as primary tentacles</td><td rowspan="1" colspan="1">–</td><td rowspan="1" colspan="1">Twice as many as primary tentacles</td><td rowspan="1" colspan="1">Single otolith at base of each primary tentacle</td><td rowspan="1" colspan="1">Single otolith at base of each tentacle</td><td rowspan="1" colspan="1">Two at the base of two centripetal canals</td></tr><tr><td rowspan="1" colspan="1">Color</td><td rowspan="1" colspan="1">Manubrium light red to orange. Gonads milky-white. Primary tentacles pale black with purple and glowing green tips and black base. Secondary tentacles deep-brown.</td><td rowspan="1" colspan="1">Manubrium lilac to red orange. Each corner of base of manubrium smaragdine-green. Gonads egg-yellow. Tips of primary and exumbrellar tentacles transparent, lilac and smaragdine-green. Marginal clubs and base of primary and exumbrella tentacles ivory-black. Radial canals and circular canals deep scarlet. Centripetal canals lighter scarlet.</td><td rowspan="1" colspan="1">–</td><td rowspan="1" colspan="1">Similar to <italic><tp:taxon-name><tp:taxon-name-part taxon-name-part-type="genus" reg="Olindias">O.</tp:taxon-name-part> <tp:taxon-name-part taxon-name-part-type="species" reg="mulleri">mulleri</tp:taxon-name-part></tp:taxon-name></italic></td><td rowspan="1" colspan="1">Similar to <italic><tp:taxon-name><tp:taxon-name-part taxon-name-part-type="genus" reg="Olindias">O.</tp:taxon-name-part> <tp:taxon-name-part taxon-name-part-type="species" reg="tenuis">tenuis</tp:taxon-name-part></tp:taxon-name></italic> but apparently browner and duller.</td><td rowspan="1" colspan="1">Gonads orange</td><td rowspan="1" colspan="1">Bright and variable, with mingled yellow, red, brown, and black. Colors similar to <italic><tp:taxon-name><tp:taxon-name-part taxon-name-part-type="genus" reg="Olindias">O.</tp:taxon-name-part> <tp:taxon-name-part taxon-name-part-type="species" reg="tenuis">tenuis</tp:taxon-name-part></tp:taxon-name></italic>.</td><td rowspan="1" colspan="1">Entoderm of stomach, gonads, and ring-canal opaque (cream color?).</td><td rowspan="1" colspan="1">Entoderm of manubrium, tentacle-bulbs, and gonads opaque yellowish-green, streaked with purple. Exumbrella tentacles white or dark-purple. Marginal tentacles red and yellow.</td><td rowspan="1" colspan="1">–</td></tr><tr><td rowspan="1" colspan="1">Distribution (Sampling locality)</td><td rowspan="1" colspan="1">Ryukyu archipelagos, Okinawa, southern Japan</td><td rowspan="1" colspan="1">Oita, Japan</td><td rowspan="1" colspan="1">Japan; Korea</td><td rowspan="1" colspan="1">Malay Archipelago</td><td rowspan="1" colspan="1">Bahamas; Bermudas; Mediterranean Sea; West Africa</td><td rowspan="1" colspan="1">Aegean Sea</td><td rowspan="1" colspan="1">Brazil; Argentina</td><td rowspan="1" colspan="1">Maldive Is.; Low Archipelago; Chagos Archipelago; Philippines; India Australia; Iranian Gulf; Pakistan</td><td rowspan="1" colspan="1">Florida; Bahamas; Barmudas; Cuba</td><td rowspan="1" colspan="1">Sunda Strait</td></tr><tr><td rowspan="1" colspan="1">References</td><td rowspan="1" colspan="1">This study</td><td rowspan="1" colspan="1">This study</td><td rowspan="1" colspan="1">
                      <xref ref-type="bibr" rid="B9">Goto (1903)</xref>
                      <xref ref-type="bibr" rid="B14">Kramp (1961)</xref>
                      <xref ref-type="bibr" rid="B22">Park (2006)</xref>
                    </td><td rowspan="1" colspan="1">
                      <xref ref-type="bibr" rid="B15">Maas (1905)</xref>
                      <xref ref-type="bibr" rid="B16">Mayer (1910)</xref>
                      <xref ref-type="bibr" rid="B14">Kramp (1961)</xref>
                    </td><td rowspan="1" colspan="1">
                      <xref ref-type="bibr" rid="B16">Mayer (1910)</xref>
                      <xref ref-type="bibr" rid="B14">Kramp (1961)</xref>
                    </td><td rowspan="1" colspan="1">
                      <xref ref-type="bibr" rid="B1">Aytan et al. (2019)</xref>
                    </td><td rowspan="1" colspan="1">
                      <xref ref-type="bibr" rid="B18">Müller (1861)</xref>
                      <xref ref-type="bibr" rid="B16">Mayer (1910)</xref>
                      <xref ref-type="bibr" rid="B14">Kramp (1961)</xref>
                      <xref ref-type="bibr" rid="B5">Chiaverano et al. (2004)</xref>
                    </td><td rowspan="1" colspan="1">
                      <xref ref-type="bibr" rid="B4">Browne (1905)</xref>
                      <xref ref-type="bibr" rid="B16">Mayer (1910)</xref>
                      <xref ref-type="bibr" rid="B14">Kramp (1961)</xref>
                    </td><td rowspan="1" colspan="1">
                      <xref ref-type="bibr" rid="B8">Fewkes (1883)</xref>
                      <xref ref-type="bibr" rid="B15">Maas (1905)</xref>
                      <xref ref-type="bibr" rid="B16">Mayer (1910)</xref>
                      <xref ref-type="bibr" rid="B14">Kramp (1961)</xref>
                    </td><td rowspan="1" colspan="1">
                      <xref ref-type="bibr" rid="B29">Uchida (1947)</xref>
                    </td></tr></tbody></table></table-wrap></tp:treatment-sec><ref-list><ref id="B9"><mixed-citation xmlns:xlink="http://www.w3.org/1999/xlink" xlink:type="simple"><person-group><name name-style="western"><surname>Goto</surname><given-names>S</given-names></name></person-group> (<year>1903</year>) <article-title>The craspedote medusa <italic><tp:taxon-name><tp:taxon-name-part taxon-name-part-type="genus">Olindias</tp:taxon-name-part></tp:taxon-name></italic> and some of its natural allies.</article-title><source>Mark Anniversary</source><volume>1</volume>: <fpage>1</fpage>–<lpage>22</lpage>. <ext-link xlink:type="simple" ext-link-type="doi" xlink:href="10.5962/bhl.title.3959">https://doi.org/10.5962/bhl.title.3959</ext-link></mixed-citation></ref><ref id="B14"><mixed-citation xmlns:xlink="http://www.w3.org/1999/xlink" xlink:type="simple"><person-group><name name-style="western"><surname>Kramp</surname><given-names>PL</given-names></name></person-group> (<year>1961</year>) <article-title>Synopsis of the medusae of the world.</article-title><source>Journal of the Marine Biological Association of the United Kingdom</source><volume>40</volume>: <fpage>1</fpage>–<lpage>469</lpage>. <ext-link xlink:type="simple" ext-link-type="doi" xlink:href="10.1017/S0025315400007347">https://doi.org/10.1017/S0025315400007347</ext-link></mixed-citation></ref><ref id="B22"><mixed-citation xmlns:xlink="http://www.w3.org/1999/xlink" xlink:type="simple"><person-group><name name-style="western"><surname>Park</surname><given-names>JH</given-names></name></person-group> (<year>2006</year>) <article-title>New Records of Some Hydromedusae (<tp:taxon-name><tp:taxon-name-part taxon-name-part-type="phylum">Cnidaria</tp:taxon-name-part></tp:taxon-name>: <tp:taxon-name><tp:taxon-name-part taxon-name-part-type="class">Hydrozoa</tp:taxon-name-part></tp:taxon-name>) in Korea.</article-title><source>Animal Systematics, Evolution and Diversity</source><volume>22</volume>(<issue>2</issue>): <fpage>169</fpage>–<lpage>177</lpage>.</mixed-citation></ref><ref id="B15"><mixed-citation xmlns:xlink="http://www.w3.org/1999/xlink" xlink:type="simple"><person-group><name name-style="western"><surname>Maas</surname><given-names>O</given-names></name></person-group> (<year>1905</year>) <article-title>Die craspedoten medusen der Siboga-expedition.</article-title><source>Siboga Expeditie</source><volume>10</volume>: <fpage>1</fpage>–<lpage>84</lpage>. <ext-link xlink:type="simple" ext-link-type="doi" xlink:href="10.5962/bhl.title.11301">https://doi.org/10.5962/bhl.title.11301</ext-link></mixed-citation></ref><ref id="B16"><mixed-citation xmlns:xlink="http://www.w3.org/1999/xlink" xlink:type="simple"><person-group><name name-style="western"><surname>Mayer</surname><given-names>AG</given-names></name></person-group> (<year>1910</year>) <article-title>Medusae of the world.</article-title><source>Carnegie Institution of Washington</source><volume>109</volume>: <fpage>1</fpage>–<lpage>735</lpage>. <ext-link xlink:type="simple" ext-link-type="doi" xlink:href="10.5962/bhl.title.159245">https://doi.org/10.5962/bhl.title.159245</ext-link></mixed-citation></ref><ref id="B1"><mixed-citation xmlns:xlink="http://www.w3.org/1999/xlink" xlink:type="simple"><person-group><name name-style="western"><surname>Aytan</surname><given-names>Ü</given-names></name><name name-style="western"><surname>Aksu</surname><given-names>İ</given-names></name><name name-style="western"><surname>Bektaş</surname><given-names>Y</given-names></name></person-group> (<year>2019</year>) <article-title>Recent occurrence of <italic><tp:taxon-name><tp:taxon-name-part taxon-name-part-type="genus">Olindias</tp:taxon-name-part> <tp:taxon-name-part taxon-name-part-type="species">muelleri</tp:taxon-name-part></tp:taxon-name></italic> Haeckel, 1879 (<tp:taxon-name><tp:taxon-name-part taxon-name-part-type="phylum">Cnidaria</tp:taxon-name-part></tp:taxon-name>, <tp:taxon-name><tp:taxon-name-part taxon-name-part-type="class">Hydrozoa</tp:taxon-name-part></tp:taxon-name>, <tp:taxon-name><tp:taxon-name-part taxon-name-part-type="order">Limnomedusae</tp:taxon-name-part></tp:taxon-name>, <tp:taxon-name><tp:taxon-name-part taxon-name-part-type="family">Olindiidae</tp:taxon-name-part></tp:taxon-name>) in the Aegean Sea.</article-title><source>Plankton and Benthos Research</source><volume>14</volume>(<issue>1</issue>): <fpage>22</fpage>–<lpage>28</lpage>. <ext-link xlink:type="simple" ext-link-type="doi" xlink:href="10.3800/pbr.14.22">https://doi.org/10.3800/pbr.14.22</ext-link></mixed-citation></ref><ref id="B18"><mixed-citation xmlns:xlink="http://www.w3.org/1999/xlink" xlink:type="simple"><person-group><name name-style="western"><surname>Müller</surname><given-names>OF</given-names></name></person-group> (<year>1861</year>) <article-title>Polypen und quallen von Santa Catharina. <italic><tp:taxon-name><tp:taxon-name-part taxon-name-part-type="genus">Olindias</tp:taxon-name-part> <tp:taxon-name-part taxon-name-part-type="species">sambaquiensis</tp:taxon-name-part></tp:taxon-name></italic>, n. sp.</article-title><source>Archiv für Naturgeschichte</source><volume>27</volume>: <fpage>312</fpage>–<lpage>319</lpage>.</mixed-citation></ref><ref id="B5"><mixed-citation xmlns:xlink="http://www.w3.org/1999/xlink" xlink:type="simple"><person-group><name name-style="western"><surname>Chiaverano</surname><given-names>L</given-names></name><name name-style="western"><surname>Mianzan</surname><given-names>H</given-names></name><name name-style="western"><surname>Ramírez</surname><given-names>F</given-names></name></person-group> (<year>2004</year>) <article-title>Gonad development and somatic growth patterns of <italic><tp:taxon-name><tp:taxon-name-part taxon-name-part-type="genus">Olindias</tp:taxon-name-part> <tp:taxon-name-part taxon-name-part-type="species">sambaquiensis</tp:taxon-name-part></tp:taxon-name></italic> (<tp:taxon-name><tp:taxon-name-part taxon-name-part-type="order">Limnomedusae</tp:taxon-name-part></tp:taxon-name>, <tp:taxon-name><tp:taxon-name-part taxon-name-part-type="family">Olindiidae</tp:taxon-name-part></tp:taxon-name>).</article-title><source>Hydrobiologia</source><volume>530</volume>(<issue>1–3</issue>): <fpage>373</fpage>–<lpage>381</lpage>. <ext-link xlink:type="simple" ext-link-type="doi" xlink:href="10.1007/s10750-004-2666-4">https://doi.org/10.1007/s10750-004-2666-4</ext-link></mixed-citation></ref><ref id="B4"><mixed-citation xmlns:xlink="http://www.w3.org/1999/xlink" xlink:type="simple"><person-group><name name-style="western"><surname>Browne</surname><given-names>ET</given-names></name></person-group> (<year>1905</year>) <article-title>Report on the medusae (Hydromedusae, Scyphomedusae and <tp:taxon-name><tp:taxon-name-part taxon-name-part-type="phylum">Ctenophora</tp:taxon-name-part></tp:taxon-name>) collected by Prof. Herdman at Ceylon in 1902.</article-title><source>Report to the Government of Ceylon on Pearl Oyster Fisheries of the Gulf of Manaar</source><volume>4</volume>: <fpage>132</fpage>–<lpage>166</lpage>.</mixed-citation></ref><ref id="B8"><mixed-citation xmlns:xlink="http://www.w3.org/1999/xlink" xlink:type="simple"><person-group><name name-style="western"><surname>Fewkes</surname><given-names>JW</given-names></name></person-group> (<year>1883</year>) <article-title>On a few medusae from the Bermudas, in Exploration of the surface fauna of the Gulf Stream, under the auspices of the United States Coast Survey, by Alexander Agassiz.</article-title><source>Bulletin of the Museum of Comparative Zoology at Harvard University</source><volume>11</volume>(<issue>3</issue>): <fpage>79</fpage>–<lpage>90</lpage>.</mixed-citation></ref><ref id="B29"><mixed-citation xmlns:xlink="http://www.w3.org/1999/xlink" xlink:type="simple"><person-group><name name-style="western"><surname>Uchida</surname><given-names>T</given-names></name></person-group> (<year>1947</year>) <article-title>Some medusae from the Central Pacific. Journal of the Faculty of Science, Hokkaido (Imperial) University, ser.</article-title><source>VI, Zoology</source><volume>7</volume>(<issue>3</issue>): <fpage>297</fpage>–<lpage>319</lpage>.</mixed-citation></ref><ref id="B3"><mixed-citation xmlns:xlink="http://www.w3.org/1999/xlink" xlink:type="simple"><person-group><name name-style="western"><surname>Bouillon</surname><given-names>J</given-names></name><name name-style="western"><surname>Gravili</surname><given-names>C</given-names></name><name name-style="western"><surname>Gili</surname><given-names>JM</given-names></name><name name-style="western"><surname>Boero</surname><given-names>F</given-names></name></person-group> (<year>2006</year>) <article-title>An introduction to <tp:taxon-name><tp:taxon-name-part taxon-name-part-type="class">Hydrozoa</tp:taxon-name-part></tp:taxon-name>.</article-title><source>Mémoires du Muséum National d’Histoire Naturelle</source><volume>194</volume>: <fpage>1</fpage>–<lpage>591</lpage>.</mixed-citation></ref></ref-list></tp:taxon-treatment>
